# Supplementary material for: Bis{N-[methoxy(4-methylbenzamido)methyl]-2,4-dimethylanilinido-κ2 N,O}copper(II)
Source: Acta Crystallogr Sect E Struct Rep Online. 2012 Jun 13;68(Pt 7):m894. doi: 10.1107/S1600536812025081 (PMC3393168; doi:10.1107/S1600536812025081)
Supplement: Supplementary file 1 [file e-68-0m894-sup1.cif]

##############################################################################
#                                                                            #
# This CIF contains the data in a paper accepted for publication in          #
# Acta Crystallographica Section E. It conforms to the requirements of       #
# Notes for Authors for Acta Crystallographica Section E, and has been       #
# peer reviewed under the auspices of the IUCr Commission on Journals.       #
#                                                                            #
# Full details of the Crystallographic Information File format               #
# are given in the paper "The Crystallographic Information File (CIF):       #
# a New Standard Archive File for Crystallography" by S. R. Hall, F. H.      #
# Allen and I. D. Brown [Acta Cryst. (1991), A47, 655-685].                  #
#                                                                            #
# The current version of the core CIF dictionary is obtainable from          #
# ftp://ftp.iucr.org/pub/cif_core.dic.                                       #
#                                                                            #
# Software is freely available for graphical display of the structure(s)     #
# in this CIF. For information consult the CIF software page                 #
# http://www.iucr.org/resources/cif/software.                                #
#                                                                            #
# This file may be used for bona fide research purposes within the           #
# scientific community so long as proper attribution is given to the journal # 
# article from which it was obtained.                                        #
#                                                                            #
##############################################################################
data_global
_audit_creation_method     'form.cif (version 2.0)'
_journal_data_validation_number     ?
_journal_date_recd_electronic     2012-05-20
_journal_date_accepted     2012-06-01
_journal_name_full     'Acta Crystallographica, Section E'
_journal_year     2012
_journal_volume     68
_journal_issue      7
_journal_page_first     em894
_journal_page_last     em894
_journal_paper_category     QM
_journal_paper_doi     10.1107/S1600536812025081
_journal_coeditor_code     QM2070
_publ_contact_author_name     'M. Sukeri M. Yusof'
_publ_contact_author_address
;
      Department of Chemical Sciences
      Faculty of Science and Technology
      Universiti Malaysia Terengganu
      Mengabang Telipot
      21030 Kuala Terengganu
      Terengganu, Malaysia.
;
_publ_contact_author_email     'mohdsukeri@umt.edu.my'
_publ_contact_author_fax     '6 096683197 '
_publ_contact_author_phone     '6 096683326'
_publ_section_title
;\
Bis{<i>N</i>-[methoxy(4-methylbenzamido)methyl]-2,4-dimethylanilinido-\
\k^2^<i>N</i>,<i>O</i>}copper(II)
;
loop_
    _publ_author_name
    _publ_author_footnote
    _publ_author_address
    'Yusof, M. Sukeri M.' ?
;     Department of Chemical Sciences
      Faculty of Science and Technology
      Universiti Malaysia Terengganu
      Mengabang Telipot
      21030 Kuala Terengganu
      Terengganu, Malaysia
;
    'Kadir, Maisara A.' ?
;     Department of Chemical Sciences
      Faculty of Science and Technology
      Universiti Malaysia Terengganu
      Mengabang Telipot
      21030 Kuala Terengganu
      Terengganu, Malaysia
;
    'Yamin, Bohari M.' ?
;     School of Chemical Sciences and Food Technology
      Universiti Kebangsaan Malaysia
      UKM 43600 Bangi Selangor, Malaysia
;
data_I
_audit_creation_method     SHELXL-97
_chemical_name_systematic
;
Bis{<i>N</i>-[methoxy(4-methylbenzamido)methyl]-2,4-dimethylanilinido-
\k^2^<i>N</i>,<i>O</i>}copper(II)
;
_chemical_name_common     ?
_chemical_formula_moiety     'C36 H40 Cu N4 O4'
_chemical_formula_sum     'C36 H40 Cu N4 O4'
_chemical_formula_iupac     '[Cu (C18 H20 N2 O2)2]'
_chemical_formula_weight     656.26
_chemical_melting_point     ?
_symmetry_cell_setting     triclinic
_symmetry_space_group_name_H-M     'P -1'
_symmetry_space_group_name_Hall     '-P 1'
loop_
    _symmetry_equiv_pos_as_xyz
    'x, y, z'
    '-x, -y, -z'
_cell_length_a     7.949(2)
_cell_length_b     10.191(3)
_cell_length_c     10.844(4)
_cell_angle_alpha     80.784(6)
_cell_angle_beta     74.302(6)
_cell_angle_gamma     79.772(6)
_cell_volume     826.4(4)
_cell_formula_units_Z     1
_cell_measurement_reflns_used     ?
_cell_measurement_theta_min     1.96
_cell_measurement_theta_max     27.5
_cell_measurement_temperature     298(2)
_exptl_crystal_description     'slab'
_exptl_crystal_colour     'dark green'
_exptl_crystal_size_max     0.40
_exptl_crystal_size_mid     0.24
_exptl_crystal_size_min     0.18
_exptl_crystal_density_diffrn     1.319
_exptl_crystal_density_meas     ?
_exptl_crystal_density_method     'not measured'
_exptl_crystal_F_000     345
_exptl_absorpt_coefficient_mu     0.705
_exptl_absorpt_correction_type     multi-scan
_exptl_absorpt_process_details     '(SADABS; Bruker, 2000)'
_exptl_absorpt_correction_T_min     0.7657
_exptl_absorpt_correction_T_max     0.8836
_exptl_special_details     ?
_diffrn_ambient_temperature     298(2)
_diffrn_radiation_type     MoK\a
_diffrn_radiation_wavelength     0.71073
_diffrn_radiation_source     'fine-focus sealed tube'
_diffrn_radiation_monochromator     graphite
_diffrn_measurement_device_type
;
Bruker SMART APEX CCD area-detector diffractometer
;
_diffrn_measurement_method     '\w scan'
_diffrn_detector_area_resol_mean     83.66
_diffrn_reflns_number     10650
_diffrn_reflns_av_R_equivalents     0.0294
_diffrn_reflns_av_sigmaI/netI     0.0361
_diffrn_reflns_theta_min     1.96
_diffrn_reflns_theta_max     27.50
_diffrn_reflns_theta_full     27.50
_diffrn_measured_fraction_theta_max     0.999
_diffrn_measured_fraction_theta_full     0.999
_diffrn_reflns_limit_h_min     -10
_diffrn_reflns_limit_h_max     10
_diffrn_reflns_limit_k_min     -13
_diffrn_reflns_limit_k_max     13
_diffrn_reflns_limit_l_min     -14
_diffrn_reflns_limit_l_max     14
_diffrn_standards_number     ?
_diffrn_standards_interval_count     ?
_diffrn_standards_interval_time     ?
_diffrn_standards_decay_%     ?
_refine_special_details
;
 Refinement of F^2^ against ALL reflections.  The weighted R-factor wR and
 goodness of fit S are based on F^2^, conventional R-factors R are based
 on F, with F set to zero for negative F^2^. The threshold expression of
 F^2^ > 2sigma(F^2^) is used only for calculating R-factors(gt) etc. and is
 not relevant to the choice of reflections for refinement.  R-factors based
 on F^2^ are statistically about twice as large as those based on F, and R-
 factors based on ALL data will be even larger.
;
_reflns_number_total     3792
_reflns_number_gt     2609
_reflns_threshold_expression     'I>2/s(I)'
_refine_ls_structure_factor_coef     Fsqd
_refine_ls_matrix_type     full
_refine_ls_R_factor_all     0.0914
_refine_ls_R_factor_gt     0.0634
_refine_ls_wR_factor_gt     0.1766
_refine_ls_wR_factor_ref     0.1975
_refine_ls_goodness_of_fit_ref     1.006
_refine_ls_restrained_S_all     1.006
_refine_ls_number_reflns     3792
_refine_ls_number_parameters     205
_refine_ls_number_restraints     0
_refine_ls_hydrogen_treatment     constr
_refine_ls_weighting_scheme     calc
_refine_ls_weighting_details
         'calc w=1/[\s^2^(Fo^2^)+(0.1258P)^2^+0.1796P] where P=(Fo^2^+2Fc^2^)/3'
_atom_sites_solution_hydrogens     geom
_atom_sites_solution_primary     direct
_atom_sites_solution_secondary     difmap
_refine_ls_shift/su_max     0.000
_refine_ls_shift/su_mean     0.000
_refine_diff_density_max     1.101
_refine_diff_density_min     -0.433
_refine_ls_extinction_method     none
_refine_ls_extinction_coef     ?
loop_
    _atom_type_symbol
    _atom_type_description
    _atom_type_scat_dispersion_real
    _atom_type_scat_dispersion_imag
    _atom_type_scat_source
    'C' 'C' 0.0033 0.0016
                         'International Tables Vol C Tables 4.2.6.8 and 6.1.1.4'
    'H' 'H' 0.0000 0.0000
                         'International Tables Vol C Tables 4.2.6.8 and 6.1.1.4'
    'N' 'N' 0.0061 0.0033
                         'International Tables Vol C Tables 4.2.6.8 and 6.1.1.4'
    'O' 'O' 0.0106 0.0060
                         'International Tables Vol C Tables 4.2.6.8 and 6.1.1.4'
    'Cu' 'Cu' 0.3201 1.2651
                         'International Tables Vol C Tables 4.2.6.8 and 6.1.1.4'
_computing_data_collection     'SMART (Bruker, 2000)'
_computing_cell_refinement     'SAINT (Bruker, 2000)'
_computing_data_reduction     'SAINT (Bruker, 2000)'
_computing_structure_solution     'SHELXS97 (Sheldrick, 2008)'
_computing_structure_refinement     'SHELXL97 (Sheldrick, 2008)'
_computing_molecular_graphics     'SHELXTL (Sheldrick, 2008)'
_computing_publication_material
;
SHELXTL (Sheldrick, 2008), PARST (Nardelli, 1995) and PLATON
(Spek, 2009)
;
loop_
    _atom_site_type_symbol
    _atom_site_label
    _atom_site_fract_x
    _atom_site_fract_y
    _atom_site_fract_z
    _atom_site_U_iso_or_equiv
    _atom_site_adp_type
    _atom_site_calc_flag
    _atom_site_refinement_flags
    _atom_site_occupancy
    _atom_site_symmetry_multiplicity
    _atom_site_disorder_assembly
    _atom_site_disorder_group
    Cu Cu1 0.0000 0.5000 0.0000 0.0627(3) Uani d S 1 2 . .
    O O1 -0.1657(4) 0.3971(2) 0.1152(3) 0.0901(10) Uani d . 1 1 . .
    N N2 -0.0057(4) 0.1849(3) 0.1172(3) 0.0681(8) Uani d . 1 1 . .
    H H2B -0.0059 0.1033 0.1531 0.082 Uiso calc R 1 1 . .
    N N1 0.1674(4) 0.3356(3) -0.0332(3) 0.0656(8) Uani d . 1 1 . .
    C C1 -0.3153(5) 0.0812(4) 0.2570(4) 0.0821(13) Uani d . 1 1 . .
    H H1A -0.2125 0.0215 0.2332 0.098 Uiso calc R 1 1 . .
    C C2 -0.4700(6) 0.0327(4) 0.3219(5) 0.1020(17) Uani d . 1 1 . .
    H H2A -0.4695 -0.0595 0.3429 0.122 Uiso calc R 1 1 . .
    C C3 -0.6273(5) 0.1185(4) 0.3570(4) 0.0756(11) Uani d . 1 1 . .
    C C4 -0.6217(5) 0.2527(4) 0.3283(4) 0.0815(12) Uani d . 1 1 . .
    H H4A -0.7240 0.3124 0.3535 0.098 Uiso calc R 1 1 . .
    C C5 -0.4678(5) 0.3015(4) 0.2629(4) 0.0791(12) Uani d . 1 1 . .
    H H5A -0.4689 0.3938 0.2423 0.095 Uiso calc R 1 1 . .
    C C6 -0.3110(4) 0.2167(3) 0.2269(3) 0.0592(8) Uani d . 1 1 . .
    C C7 -0.7988(6) 0.0625(6) 0.4239(6) 0.1115(19) Uani d . 1 1 . .
    H H7A -0.8935 0.1353 0.4412 0.167 Uiso calc R 1 1 . .
    H H7B -0.7873 0.0096 0.5035 0.167 Uiso calc R 1 1 . .
    H H7C -0.8239 0.0073 0.3690 0.167 Uiso calc R 1 1 . .
    C C8 -0.1487(4) 0.2717(3) 0.1485(3) 0.0589(9) Uani d . 1 1 . .
    C C9 0.1395(4) 0.2185(3) 0.0320(4) 0.0630(9) Uani d . 1 1 . .
    O O3 0.2725(3) 0.1187(2) 0.0036(3) 0.0813(9) Uani d . 1 1 . .
    C C10 0.2530(6) -0.0141(4) 0.0702(5) 0.0887(14) Uani d . 1 1 . .
    H H10A 0.3583 -0.0746 0.0400 0.133 Uiso calc R 1 1 . .
    H H10B 0.1542 -0.0441 0.0537 0.133 Uiso calc R 1 1 . .
    H H10C 0.2335 -0.0120 0.1612 0.133 Uiso calc R 1 1 . .
    C C11 0.3306(4) 0.3394(3) -0.1320(4) 0.0662(10) Uani d . 1 1 . .
    C C12 0.4865(5) 0.3460(4) -0.1022(5) 0.0841(13) Uani d . 1 1 . .
    H H12A 0.4905 0.3481 -0.0176 0.101 Uiso calc R 1 1 . .
    C C13 0.6398(5) 0.3496(4) -0.2046(6) 0.0915(15) Uani d . 1 1 . .
    H H13A 0.7466 0.3515 -0.1856 0.110 Uiso calc R 1 1 . .
    C C14 0.6383(6) 0.3502(4) -0.3302(6) 0.0976(17) Uani d . 1 1 . .
    C C15 0.4796(6) 0.3439(4) -0.3572(5) 0.0901(14) Uani d . 1 1 . .
    H H15A 0.4755 0.3433 -0.4420 0.108 Uiso calc R 1 1 . .
    C C16 0.3248(5) 0.3384(4) -0.2577(5) 0.0763(12) Uani d . 1 1 . .
    C C17 0.8026(7) 0.3562(6) -0.4423(6) 0.129(2) Uani d . 1 1 . .
    H H17A 0.9024 0.3606 -0.4100 0.193 Uiso calc R 1 1 . .
    H H17B 0.7844 0.4346 -0.5021 0.193 Uiso calc R 1 1 . .
    H H17C 0.8241 0.2774 -0.4854 0.193 Uiso calc R 1 1 . .
    C C18 0.1646(7) 0.3292(7) -0.2882(6) 0.1151(18) Uani d . 1 1 . .
    H H18A 0.0711 0.3267 -0.2106 0.173 Uiso calc R 1 1 . .
    H H18B 0.1778 0.2489 -0.3276 0.173 Uiso calc R 1 1 . .
    H H18C 0.1366 0.4060 -0.3469 0.173 Uiso calc R 1 1 . .
loop_
    _atom_site_aniso_label
    _atom_site_aniso_U_11
    _atom_site_aniso_U_22
    _atom_site_aniso_U_33
    _atom_site_aniso_U_12
    _atom_site_aniso_U_13
    _atom_site_aniso_U_23
    Cu1 0.0487(4) 0.0292(3) 0.0850(5) -0.0033(2) 0.0177(3) 0.0044(2)
    O1 0.0619(15) 0.0325(11) 0.133(2) -0.0030(10) 0.0375(15) 0.0051(13)
    N2 0.0540(16) 0.0318(13) 0.093(2) -0.0040(11) 0.0103(14) 0.0142(13)
    N1 0.0492(15) 0.0347(13) 0.087(2) -0.0020(11) 0.0173(13) 0.0042(12)
    C1 0.067(2) 0.0387(17) 0.110(3) -0.0080(16) 0.022(2) 0.0062(18)
    C2 0.083(3) 0.045(2) 0.142(4) -0.021(2) 0.034(3) -0.001(2)
    C3 0.067(2) 0.064(2) 0.079(3) -0.0243(18) 0.0207(18) -0.0087(19)
    C4 0.061(2) 0.060(2) 0.096(3) -0.0054(17) 0.0249(19) -0.008(2)
    C5 0.067(2) 0.0414(18) 0.102(3) -0.0108(16) 0.022(2) -0.0004(18)
    C6 0.0580(19) 0.0388(16) 0.064(2) -0.0093(13) 0.0105(15) 0.0010(14)
    C7 0.076(3) 0.104(4) 0.132(4) -0.044(3) 0.034(3) -0.018(3)
    C8 0.0538(18) 0.0326(14) 0.072(2) -0.0066(13) 0.0112(15) 0.0001(13)
    C9 0.0490(17) 0.0349(15) 0.086(2) -0.0020(13) 0.0062(16) 0.0032(15)
    O3 0.0555(14) 0.0312(11) 0.123(2) 0.0030(10) 0.0185(14) 0.0111(12)
    C10 0.075(3) 0.0341(17) 0.125(4) 0.0045(16) 0.007(2) 0.0141(19)
    C11 0.0522(19) 0.0314(14) 0.087(3) -0.0001(13) 0.0195(16) 0.0035(15)
    C12 0.048(2) 0.048(2) 0.128(4) -0.0017(15) 0.008(2) 0.014(2)
    C13 0.049(2) 0.057(2) 0.136(4) -0.0009(17) 0.012(2) 0.014(2)
    C14 0.066(3) 0.048(2) 0.134(4) 0.0010(18) 0.036(3) 0.005(2)
    C15 0.086(3) 0.058(2) 0.098(3) -0.014(2) 0.024(2) -0.004(2)
    C16 0.057(2) 0.049(2) 0.106(3) -0.0094(16) 0.011(2) -0.0074(19)
    C17 0.074(3) 0.103(4) 0.154(5) -0.006(3) 0.053(3) 0.001(3)
    C18 0.100(4) 0.120(5) 0.123(4) -0.028(4) -0.015(3) -0.014(4)
_geom_special_details
;
 All esds (except the esd in the dihedral angle between two l.s. planes)
 are estimated using the full covariance matrix.  The cell esds are taken
 into account individually in the estimation of esds in distances, angles
 and torsion angles; correlations between esds in cell parameters are only
 used when they are defined by crystal symmetry.  An approximate (isotropic)
 treatment of cell esds is used for estimating esds involving l.s. planes.
;
loop_
    _geom_bond_atom_site_label_1
    _geom_bond_atom_site_label_2
    _geom_bond_site_symmetry_2
    _geom_bond_distance
    _geom_bond_publ_flag
    Cu1 O1 . 1.891(2) ?
    Cu1 O1 2_565 1.891(2) ?
    Cu1 N1 2_565 1.962(3) ?
    Cu1 N1 . 1.962(3) ?
    O1 C8 . 1.264(4) ?
    N2 C8 . 1.312(4) ?
    N2 C9 . 1.328(4) ?
    N2 H2B . 0.8600 ?
    N1 C9 . 1.309(4) ?
    N1 C11 . 1.444(4) ?
    C1 C6 . 1.371(5) ?
    C1 C2 . 1.374(5) ?
    C1 H1A . 0.9300 ?
    C2 C3 . 1.391(6) ?
    C2 H2A . 0.9300 ?
    C3 C4 . 1.359(6) ?
    C3 C7 . 1.523(5) ?
    C4 C5 . 1.371(5) ?
    C4 H4A . 0.9300 ?
    C5 C6 . 1.384(5) ?
    C5 H5A . 0.9300 ?
    C6 C8 . 1.487(4) ?
    C7 H7A . 0.9600 ?
    C7 H7B . 0.9600 ?
    C7 H7C . 0.9600 ?
    C9 O3 . 1.338(4) ?
    O3 C10 . 1.442(4) ?
    C10 H10A . 0.9600 ?
    C10 H10B . 0.9600 ?
    C10 H10C . 0.9600 ?
    C11 C12 . 1.377(6) ?
    C11 C16 . 1.378(6) ?
    C12 C13 . 1.411(6) ?
    C12 H12A . 0.9300 ?
    C13 C14 . 1.364(8) ?
    C13 H13A . 0.9300 ?
    C14 C15 . 1.385(7) ?
    C14 C17 . 1.527(6) ?
    C15 C16 . 1.403(5) ?
    C15 H15A . 0.9300 ?
    C16 C18 . 1.421(7) ?
    C17 H17A . 0.9600 ?
    C17 H17B . 0.9600 ?
    C17 H17C . 0.9600 ?
    C18 H18A . 0.9600 ?
    C18 H18B . 0.9600 ?
    C18 H18C . 0.9600 ?
loop_
    _geom_angle_atom_site_label_1
    _geom_angle_atom_site_label_2
    _geom_angle_atom_site_label_3
    _geom_angle_site_symmetry_1
    _geom_angle_site_symmetry_3
    _geom_angle
    _geom_angle_publ_flag
    O1 Cu1 O1 . 2_565 180.00(13) ?
    O1 Cu1 N1 . 2_565 90.03(11) ?
    O1 Cu1 N1 2_565 2_565 89.97(11) ?
    O1 Cu1 N1 . . 89.97(11) ?
    O1 Cu1 N1 2_565 . 90.03(11) ?
    N1 Cu1 N1 2_565 . 180.0 ?
    C8 O1 Cu1 . . 128.5(2) ?
    C8 N2 C9 . . 122.4(3) ?
    C8 N2 H2B . . 118.8 ?
    C9 N2 H2B . . 118.8 ?
    C9 N1 C11 . . 116.6(3) ?
    C9 N1 Cu1 . . 122.7(2) ?
    C11 N1 Cu1 . . 120.7(2) ?
    C6 C1 C2 . . 120.7(4) ?
    C6 C1 H1A . . 119.6 ?
    C2 C1 H1A . . 119.6 ?
    C1 C2 C3 . . 121.4(4) ?
    C1 C2 H2A . . 119.3 ?
    C3 C2 H2A . . 119.3 ?
    C4 C3 C2 . . 117.6(3) ?
    C4 C3 C7 . . 121.9(4) ?
    C2 C3 C7 . . 120.6(4) ?
    C3 C4 C5 . . 121.2(4) ?
    C3 C4 H4A . . 119.4 ?
    C5 C4 H4A . . 119.4 ?
    C4 C5 C6 . . 121.5(4) ?
    C4 C5 H5A . . 119.2 ?
    C6 C5 H5A . . 119.2 ?
    C1 C6 C5 . . 117.5(3) ?
    C1 C6 C8 . . 121.9(3) ?
    C5 C6 C8 . . 120.4(3) ?
    C3 C7 H7A . . 109.5 ?
    C3 C7 H7B . . 109.5 ?
    H7A C7 H7B . . 109.5 ?
    C3 C7 H7C . . 109.5 ?
    H7A C7 H7C . . 109.5 ?
    H7B C7 H7C . . 109.5 ?
    O1 C8 N2 . . 127.0(3) ?
    O1 C8 C6 . . 116.1(3) ?
    N2 C8 C6 . . 116.8(3) ?
    N1 C9 N2 . . 128.6(3) ?
    N1 C9 O3 . . 115.1(3) ?
    N2 C9 O3 . . 116.3(3) ?
    C9 O3 C10 . . 118.9(3) ?
    O3 C10 H10A . . 109.5 ?
    O3 C10 H10B . . 109.5 ?
    H10A C10 H10B . . 109.5 ?
    O3 C10 H10C . . 109.5 ?
    H10A C10 H10C . . 109.5 ?
    H10B C10 H10C . . 109.5 ?
    C12 C11 C16 . . 121.0(3) ?
    C12 C11 N1 . . 121.2(4) ?
    C16 C11 N1 . . 117.7(3) ?
    C11 C12 C13 . . 117.6(5) ?
    C11 C12 H12A . . 121.2 ?
    C13 C12 H12A . . 121.2 ?
    C14 C13 C12 . . 122.9(5) ?
    C14 C13 H13A . . 118.5 ?
    C12 C13 H13A . . 118.5 ?
    C13 C14 C15 . . 118.2(4) ?
    C13 C14 C17 . . 123.5(5) ?
    C15 C14 C17 . . 118.3(6) ?
    C14 C15 C16 . . 120.5(5) ?
    C14 C15 H15A . . 119.7 ?
    C16 C15 H15A . . 119.7 ?
    C11 C16 C15 . . 119.8(4) ?
    C11 C16 C18 . . 121.0(4) ?
    C15 C16 C18 . . 119.2(5) ?
    C14 C17 H17A . . 109.5 ?
    C14 C17 H17B . . 109.5 ?
    H17A C17 H17B . . 109.5 ?
    C14 C17 H17C . . 109.5 ?
    H17A C17 H17C . . 109.5 ?
    H17B C17 H17C . . 109.5 ?
    C16 C18 H18A . . 109.5 ?
    C16 C18 H18B . . 109.5 ?
    H18A C18 H18B . . 109.5 ?
    C16 C18 H18C . . 109.5 ?
    H18A C18 H18C . . 109.5 ?
    H18B C18 H18C . . 109.5 ?
loop_
    _geom_torsion_atom_site_label_1
    _geom_torsion_atom_site_label_2
    _geom_torsion_atom_site_label_3
    _geom_torsion_atom_site_label_4
    _geom_torsion_site_symmetry_1
    _geom_torsion_site_symmetry_2
    _geom_torsion_site_symmetry_3
    _geom_torsion_site_symmetry_4
    _geom_torsion
    _geom_torsion_publ_flag
    O1 Cu1 O1 C8 2_565 . . .  10E1(10)
                                      ?
    N1 Cu1 O1 C8 2_565 . . . -178.2(4) ?
    N1 Cu1 O1 C8 . . . . 1.8(4) ?
    O1 Cu1 N1 C9 . . . . -7.7(4) ?
    O1 Cu1 N1 C9 2_565 . . . 172.3(4) ?
    N1 Cu1 N1 C9 2_565 . . .  -13E1(10)
                                       ?
    O1 Cu1 N1 C11 . . . . 172.8(3) ?
    O1 Cu1 N1 C11 2_565 . . . -7.2(3) ?
    N1 Cu1 N1 C11 2_565 . . .  5E1(10)
                                      ?
    C6 C1 C2 C3 . . . . 1.3(8) ?
    C1 C2 C3 C4 . . . . -2.0(8) ?
    C1 C2 C3 C7 . . . . 177.4(5) ?
    C2 C3 C4 C5 . . . . 2.4(8) ?
    C7 C3 C4 C5 . . . . -177.0(5) ?
    C3 C4 C5 C6 . . . . -2.0(8) ?
    C2 C1 C6 C5 . . . . -0.8(7) ?
    C2 C1 C6 C8 . . . . -175.5(4) ?
    C4 C5 C6 C1 . . . . 1.1(7) ?
    C4 C5 C6 C8 . . . . 175.9(4) ?
    Cu1 O1 C8 N2 . . . . 5.3(7) ?
    Cu1 O1 C8 C6 . . . . -171.8(3) ?
    C9 N2 C8 O1 . . . . -7.5(7) ?
    C9 N2 C8 C6 . . . . 169.6(4) ?
    C1 C6 C8 O1 . . . . 172.6(4) ?
    C5 C6 C8 O1 . . . . -2.0(6) ?
    C1 C6 C8 N2 . . . . -4.9(6) ?
    C5 C6 C8 N2 . . . . -179.4(4) ?
    C11 N1 C9 N2 . . . . -172.2(4) ?
    Cu1 N1 C9 N2 . . . . 8.3(6) ?
    C11 N1 C9 O3 . . . . 4.2(6) ?
    Cu1 N1 C9 O3 . . . . -175.3(3) ?
    C8 N2 C9 N1 . . . . -0.1(7) ?
    C8 N2 C9 O3 . . . . -176.4(4) ?
    N1 C9 O3 C10 . . . . -179.6(4) ?
    N2 C9 O3 C10 . . . . -2.8(6) ?
    C9 N1 C11 C12 . . . . -82.1(5) ?
    Cu1 N1 C11 C12 . . . . 97.4(4) ?
    C9 N1 C11 C16 . . . . 99.0(4) ?
    Cu1 N1 C11 C16 . . . . -81.5(4) ?
    C16 C11 C12 C13 . . . . -1.0(5) ?
    N1 C11 C12 C13 . . . . -179.9(3) ?
    C11 C12 C13 C14 . . . . 1.8(6) ?
    C12 C13 C14 C15 . . . . -1.6(6) ?
    C12 C13 C14 C17 . . . . 179.0(4) ?
    C13 C14 C15 C16 . . . . 0.6(6) ?
    C17 C14 C15 C16 . . . . -179.9(4) ?
    C12 C11 C16 C15 . . . . 0.2(5) ?
    N1 C11 C16 C15 . . . . 179.1(3) ?
    C12 C11 C16 C18 . . . . 178.9(4) ?
    N1 C11 C16 C18 . . . . -2.2(6) ?
    C14 C15 C16 C11 . . . . 0.1(6) ?
    C14 C15 C16 C18 . . . . -178.8(5) ?
loop_
    _geom_hbond_atom_site_label_D
    _geom_hbond_atom_site_label_H
    _geom_hbond_atom_site_label_A
    _geom_hbond_site_symmetry_D
    _geom_hbond_site_symmetry_H
    _geom_hbond_site_symmetry_A
    _geom_hbond_distance_DH
    _geom_hbond_distance_HA
    _geom_hbond_distance_DA
    _geom_hbond_angle_DHA
    _geom_hbond_publ_flag
    C18 H18A N1 . . 1_555 0.96 2.27 2.783(7) 112 yes
data_265R
_iucr_refine_instructions_details
;
TITL a in P-1
CELL  0.71073    7.9490   10.1910   10.8440    80.784    74.302    79.772
ZERR 1           0.0020    0.0030    0.0040     0.006     0.006     0.006
LATT   1
SFAC C H N O  CU
UNIT 36 40 4 4 1
LIST 4
TEMP 25
OMIT -3 55
OMIT 1 0 0
ACTA
L.S. 30
BOND $H
SIZE 0.40 0.24 0.18
FMAP 2  1 60
PLAN 10
CONF
WGHT    0.125800    0.179600
FVAR       0.74511
CU1   5    0.000000    0.500000    0.000000    10.50000    0.04871    0.02921 =
         0.08497    0.00440    0.01771   -0.00334
O1    4   -0.165726    0.397087    0.115155    11.00000    0.06187    0.03246 =
         0.13272    0.00513    0.03746   -0.00299
N2    3   -0.005707    0.184903    0.117212    11.00000    0.05402    0.03180 =
         0.09329    0.01420    0.01032   -0.00396
AFIX  43
H2B   2   -0.005939    0.103313    0.153147    11.00000   -1.20000
AFIX   0
N1    3    0.167412    0.335602   -0.033185    11.00000    0.04917    0.03466 =
         0.08720    0.00419    0.01731   -0.00197
C1    1   -0.315327    0.081215    0.256997    11.00000    0.06690    0.03867 =
         0.10979    0.00625    0.02161   -0.00796
AFIX  43
H1A   2   -0.212452    0.021517    0.233187    11.00000   -1.20000
AFIX   0
C2    1   -0.470010    0.032681    0.321947    11.00000    0.08327    0.04518 =
         0.14162   -0.00125    0.03439   -0.02109
AFIX  43
H2A   2   -0.469488   -0.059501    0.342889    11.00000   -1.20000
AFIX   0
C3    1   -0.627329    0.118511    0.357025    11.00000    0.06708    0.06353 =
         0.07908   -0.00870    0.02069   -0.02435
C4    1   -0.621661    0.252651    0.328345    11.00000    0.06109    0.05987 =
         0.09569   -0.00815    0.02490   -0.00542
AFIX  43
H4A   2   -0.724014    0.312446    0.353539    11.00000   -1.20000
AFIX   0
C5    1   -0.467829    0.301506    0.262943    11.00000    0.06742    0.04137 =
         0.10158   -0.00041    0.02179   -0.01084
AFIX  43
H5A   2   -0.468899    0.393764    0.242319    11.00000   -1.20000
AFIX   0
C6    1   -0.310967    0.216707    0.226896    11.00000    0.05797    0.03879 =
         0.06415    0.00098    0.01049   -0.00932
C7    1   -0.798844    0.062507    0.423856    11.00000    0.07571    0.10385 =
         0.13247   -0.01772    0.03401   -0.04376
AFIX  33
H7A   2   -0.893493    0.135299    0.441183    11.00000   -1.50000
H7B   2   -0.787281    0.009636    0.503536    11.00000   -1.50000
H7C   2   -0.823883    0.007281    0.368983    11.00000   -1.50000
AFIX   0
C8    1   -0.148722    0.271706    0.148508    11.00000    0.05378    0.03262 =
         0.07245    0.00011    0.01120   -0.00655
C9    1    0.139459    0.218467    0.032024    11.00000    0.04902    0.03489 =
         0.08649    0.00316    0.00617   -0.00202
O3    4    0.272477    0.118702    0.003580    11.00000    0.05546    0.03124 =
         0.12270    0.01111    0.01853    0.00302
C10   1    0.252982   -0.014127    0.070171    11.00000    0.07536    0.03406 =
         0.12473    0.01408    0.00733    0.00448
AFIX  33
H10A  2    0.358314   -0.074647    0.039974    11.00000   -1.50000
H10B  2    0.154150   -0.044144    0.053683    11.00000   -1.50000
H10C  2    0.233500   -0.012034    0.161196    11.00000   -1.50000
AFIX   0
C11   1    0.330644    0.339351   -0.132004    11.00000    0.05220    0.03142 =
         0.08719    0.00348    0.01947   -0.00010
C12   1    0.486460    0.346008   -0.102171    11.00000    0.04813    0.04768 =
         0.12819    0.01428    0.00821   -0.00171
AFIX  43
H12A  2    0.490460    0.348085   -0.017592    11.00000   -1.20000
AFIX   0
C13   1    0.639773    0.349563   -0.204589    11.00000    0.04900    0.05741 =
         0.13583    0.01438    0.01205   -0.00092
AFIX  43
H13A  2    0.746552    0.351528   -0.185629    11.00000   -1.20000
AFIX   0
C14   1    0.638330    0.350244   -0.330186    11.00000    0.06623    0.04764 =
         0.13358    0.00509    0.03645    0.00096
C15   1    0.479582    0.343912   -0.357204    11.00000    0.08565    0.05843 =
         0.09831   -0.00447    0.02352   -0.01364
AFIX  43
H15A  2    0.475535    0.343324   -0.442022    11.00000   -1.20000
AFIX   0
C16   1    0.324813    0.338377   -0.257698    11.00000    0.05664    0.04851 =
         0.10554   -0.00739    0.01081   -0.00935
C17   1    0.802563    0.356248   -0.442328    11.00000    0.07380    0.10300 =
         0.15355    0.00066    0.05275   -0.00597
AFIX  33
H17A  2    0.902357    0.360560   -0.410024    11.00000   -1.50000
H17B  2    0.784440    0.434584   -0.502056    11.00000   -1.50000
H17C  2    0.824129    0.277374   -0.485397    11.00000   -1.50000
AFIX   0
C18   1    0.164571    0.329233   -0.288179    11.00000    0.09970    0.12023 =
         0.12269   -0.01395   -0.01531   -0.02830
AFIX  33
H18A  2    0.071081    0.326681   -0.210645    11.00000   -1.50000
H18B  2    0.177790    0.248875   -0.327591    11.00000   -1.50000
H18C  2    0.136612    0.405968   -0.346887    11.00000   -1.50000
HKLF 4
REM  a in P-1
REM R1 =  0.0634 for   2609 Fo > 4sig(Fo)  and  0.0914 for all   3792 data
REM    205 parameters refined using      0 restraints
END
WGHT      0.1131      0.1735
REM Highest difference peak  1.101,  deepest hole -0.433,  1-sigma level  0.083
Q1    1  -0.0447  0.5595  0.0532  11.00000  0.05    0.53
Q2    1   0.4561  0.3393 -0.1261  11.00000  0.05    0.40
Q3    1   0.0408  0.4574  0.0631  11.00000  0.05    0.39
Q4    1  -0.1277  0.3678  0.1673  11.00000  0.05    0.32
Q5    1   0.6408  0.3204 -0.3070  11.00000  0.05    0.32
Q6    1  -0.5365  0.0627  0.3404  11.00000  0.05    0.32
Q7    1  -0.0831  0.2188  0.0974  11.00000  0.05    0.30
Q8    1  -0.1647  0.3374  0.0833  11.00000  0.05    0.30
Q9    1   0.1106  0.3442 -0.0783  11.00000  0.05    0.29
Q10   1  -0.8309  0.0892  0.4969  11.00000  0.05    0.29
;
