# Supplementary material for: Bis{N-[methoxy(4-methylbenzamido)methyl]-2,4-dimethylanilinido-κ2 N,O}copper(II)
Source: Acta Crystallogr Sect E Struct Rep Online. 2012 Jun 13;68(Pt 7):m894. doi: 10.1107/S1600536812025081 (PMC3393168; doi:10.1107/S1600536812025081)
Supplement: Supplementary file 2 [file e-68-0m894-Isup2.hkl]

# 
# h,k,l, Fc-squared, Fo-squared, sigma(Fo-squared) and status flag 
# 
data_I
_shelx_title ' a in P-1' 
_shelx_refln_list_code          4 
_shelx_F_calc_maximum      132.77 
_exptl_crystal_F_000       345.00 
_reflns_d_resolution_high  0.7696 
 
loop_ 
 _symmetry_equiv_pos_as_xyz 
 'x, y, z' 
 '-x, -y, -z' 
 
_cell_length_a     7.9490 
_cell_length_b    10.1910 
_cell_length_c    10.8440 
_cell_angle_alpha  80.784 
_cell_angle_beta   74.302 
_cell_angle_gamma  79.772 
 
_shelx_F_squared_multiplier     1.000 
 
loop_ 
 _refln_index_h 
 _refln_index_k 
 _refln_index_l 
 _refln_F_squared_calc 
 _refln_F_squared_meas 
 _refln_F_squared_sigma 
 _refln_observed_status 
   2   0   0      167.65      143.53      2.22 o 
   3   0   0       22.86       12.33      0.88 o 
   4   0   0      188.47      178.06      3.21 o 
   5   0   0      132.31      104.88      2.63 o 
   6   0   0      974.39      927.16     21.22 o 
   7   0   0       50.89       54.73      4.81 o 
   8   0   0       46.51       54.02      4.30 o 
   9   0   0        2.13       -2.29      3.03 o 
  -9   1   0        4.16        7.00      3.47 o 
  -8   1   0        5.59        5.23      2.96 o 
  -7   1   0       22.39       26.76      3.30 o 
  -6   1   0      381.43      396.64      6.36 o 
  -5   1   0      219.22      207.60      3.91 o 
  -4   1   0        1.41        2.27      0.85 o 
  -3   1   0        4.23        2.61      0.70 o 
  -2   1   0     1249.61     1657.65     21.98 o 
  -1   1   0       90.76      100.60      1.86 o 
   0   1   0      722.81      973.80     23.10 o 
   1   1   0     1411.36     1542.17     36.34 o 
   2   1   0     1386.03     1723.25     17.93 o 
   3   1   0        9.57       14.40      0.90 o 
   4   1   0        1.01        1.56      1.40 o 
   5   1   0      148.50      148.01      4.37 o 
   6   1   0      285.69      264.60      4.87 o 
   7   1   0        5.54        6.40      1.89 o 
   8   1   0       16.98       15.39      3.13 o 
   9   1   0        8.20        9.38      3.28 o 
  -9   2   0       21.86       26.05      4.35 o 
  -8   2   0       18.06       17.17      3.36 o 
  -7   2   0        3.69        7.77      2.48 o 
  -6   2   0       23.98       28.19      2.25 o 
  -5   2   0      107.62      106.63      2.99 o 
  -4   2   0      357.90      327.09      6.81 o 
  -3   2   0      202.63      197.76      3.21 o 
  -2   2   0      288.60      285.59      3.83 o 
  -1   2   0     1909.97     2338.77     23.89 o 
   0   2   0      423.08      527.19      6.67 o 
   1   2   0       36.87       40.02      2.17 o 
   2   2   0       32.47        9.82      0.72 o 
   3   2   0      291.72      252.08      3.76 o 
   4   2   0     1633.13     1970.49     21.28 o 
   5   2   0      239.78      251.37      4.41 o 
   6   2   0       69.41       67.40      2.40 o 
   7   2   0      115.74      120.20      4.27 o 
   8   2   0        2.39        6.64      2.13 o 
   9   2   0        2.73        1.63      3.14 o 
  -9   3   0       12.84       16.26      4.04 o 
  -8   3   0       23.94       24.26      3.85 o 
  -7   3   0      142.56      135.44     10.87 o 
  -6   3   0        2.76        3.94      1.68 o 
  -5   3   0       38.38       33.56      2.20 o 
  -4   3   0      177.38      142.15      2.95 o 
  -3   3   0     2316.26     2609.86     27.41 o 
  -2   3   0     1052.99     1033.29     11.53 o 
  -1   3   0     3818.40     4613.16     46.49 o 
   0   3   0     3342.04     4346.98     43.78 o 
   1   3   0     3097.74     4307.96     49.69 o 
   2   3   0      799.98      902.82     10.15 o 
   3   3   0     1839.81     2325.66     24.50 o 
   4   3   0      481.74      479.93      6.57 o 
   5   3   0      489.43      545.42      7.61 o 
   6   3   0       17.33       16.70      1.73 o 
   7   3   0      186.08      175.76      7.20 o 
   8   3   0       37.42       32.72      2.83 o 
   9   3   0       11.37       13.48      3.62 o 
  -8   4   0       26.36       24.61      3.94 o 
  -7   4   0      133.04      135.99      6.44 o 
  -6   4   0        3.85        4.42      1.82 o 
  -5   4   0       60.08       67.49      3.44 o 
  -4   4   0      161.92      144.26      4.03 o 
  -3   4   0       35.96       27.43      1.82 o 
  -2   4   0      971.37     1046.73     11.94 o 
  -1   4   0     1673.85     1934.86     21.12 o 
   0   4   0      161.53      227.95      3.38 o 
   1   4   0      400.71      487.08      8.24 o 
   2   4   0      433.23      498.65      7.58 o 
   3   4   0      376.14      473.79      8.41 o 
   4   4   0      278.02      287.55      4.67 o 
   5   4   0      203.70      211.14      4.09 o 
   6   4   0        0.91       -1.47      2.17 o 
   7   4   0       28.39       25.05      2.72 o 
   8   4   0       17.10       19.60      2.51 o 
   9   4   0       38.90       32.62      3.23 o 
  -8   5   0        7.97        6.80      3.38 o 
  -7   5   0       55.69       62.15      4.83 o 
  -6   5   0        6.19        1.75      2.00 o 
  -5   5   0       40.62       38.12      2.60 o 
  -4   5   0      152.75      132.74      4.10 o 
  -3   5   0      133.30      100.25      2.48 o 
  -2   5   0      161.64      128.57      2.72 o 
  -1   5   0      258.98      246.08      3.96 o 
   0   5   0      495.83      520.68      6.65 o 
   1   5   0      155.55      240.56      4.69 o 
   2   5   0      240.23      214.51      4.50 o 
   3   5   0      533.35      555.63      7.29 o 
   4   5   0       47.11       46.76      2.62 o 
   5   5   0       27.22       29.96      1.74 o 
   6   5   0      322.32      329.66      7.14 o 
   7   5   0        8.08        5.18      2.03 o 
   8   5   0        7.84        8.18      6.05 o 
   9   5   0        3.07        1.42      2.93 o 
  -8   6   0        8.68        8.64      3.79 o 
  -7   6   0        4.80        7.08      3.24 o 
  -6   6   0       52.97       51.61      3.45 o 
  -5   6   0       33.80       34.60      3.33 o 
  -4   6   0      119.37      128.15      4.27 o 
  -3   6   0      384.93      360.06      7.21 o 
  -2   6   0      826.47      811.92     10.24 o 
  -1   6   0       39.57       62.22      2.01 o 
   0   6   0     1121.40     1127.94     13.05 o 
   1   6   0      533.72      599.01     11.10 o 
   2   6   0      140.84      135.92      3.75 o 
   3   6   0       82.63       76.75      3.57 o 
   4   6   0      638.57      705.52     14.13 o 
   5   6   0       63.31       65.83      3.00 o 
   6   6   0      223.18      235.38      7.73 o 
   7   6   0        1.90        3.91      3.50 o 
   8   6   0       30.24       36.81      3.95 o 
   9   6   0       11.99       16.04      6.52 o 
  -7   7   0        6.46       11.28      3.70 o 
  -6   7   0      156.46      151.43      5.61 o 
  -5   7   0      125.40      110.91      4.57 o 
  -4   7   0       41.18       38.81      3.29 o 
  -3   7   0      205.62      185.80      5.14 o 
  -2   7   0        1.58        1.08      1.76 o 
  -1   7   0       30.01       23.31      1.62 o 
   0   7   0      931.53     1017.66     18.20 o 
   1   7   0      158.05      117.46      3.62 o 
   2   7   0      551.00      551.55      9.36 o 
   3   7   0      214.47      192.49      5.64 o 
   4   7   0       11.48       11.51      2.12 o 
   5   7   0        5.94        5.42      2.06 o 
   6   7   0      174.29      160.09     11.21 o 
   7   7   0       59.23       55.67      4.53 o 
   8   7   0        5.54        3.00      3.50 o 
   9   7   0        2.87        1.43      3.48 o 
  -6   8   0       26.38       27.45      3.25 o 
  -5   8   0       39.09       37.04      3.25 o 
  -4   8   0      121.96      116.43      5.06 o 
  -3   8   0       48.17       52.39      3.25 o 
  -2   8   0       43.90       45.54      2.88 o 
  -1   8   0        3.94        3.29      1.61 o 
   0   8   0      225.94      188.53      7.55 o 
   1   8   0      352.08      371.72     17.94 o 
   2   8   0      170.23      170.27      9.82 o 
   3   8   0      176.04      188.19      5.20 o 
   4   8   0       22.48       23.01      2.35 o 
   5   8   0       30.50       36.55      2.84 o 
   6   8   0       12.10        8.57      4.85 o 
   7   8   0       51.02       42.05      4.31 o 
   8   8   0       39.43       46.35      9.97 o 
  -6   9   0       15.52       25.36      5.00 o 
  -5   9   0       64.66       78.20      5.36 o 
  -4   9   0       19.14       18.99      3.49 o 
  -3   9   0        6.78        9.65      3.03 o 
  -2   9   0      281.12      285.50      8.90 o 
  -1   9   0      186.62      217.51      5.61 o 
   0   9   0        8.63        6.15      1.89 o 
   1   9   0      379.87      341.86     10.09 o 
   2   9   0      150.84      160.36      6.18 o 
   3   9   0       10.44       17.11      2.36 o 
   4   9   0      116.01      128.79      5.33 o 
   5   9   0      120.62      122.80      4.75 o 
   6   9   0        2.35        2.09      3.03 o 
   7   9   0       40.29       39.87      4.47 o 
   8   9   0        6.41        6.60      3.80 o 
  -5  10   0        0.68        1.00      3.61 o 
  -4  10   0       63.19       54.15      4.90 o 
  -3  10   0       24.49       35.42      6.14 o 
  -2  10   0       56.22       59.82      4.84 o 
  -1  10   0      397.87      370.18     10.88 o 
   0  10   0       41.20       41.94      3.05 o 
   1  10   0       35.36       40.83      3.06 o 
   2  10   0       16.67       12.86      2.35 o 
   3  10   0       32.08       26.91      2.85 o 
   4  10   0       65.20       52.32      5.83 o 
   5  10   0      111.89      113.49      4.80 o 
   6  10   0       11.36        5.97      3.44 o 
   7  10   0       32.66       39.02      6.31 o 
  -4  11   0        1.19       -1.60      3.67 o 
  -3  11   0        5.60        8.51      3.62 o 
  -2  11   0       19.22       20.19      3.97 o 
  -1  11   0       63.54       55.30      4.93 o 
   0  11   0       37.50       44.58      4.50 o 
   1  11   0        4.70        3.60      2.58 o 
   2  11   0       17.57       17.43      2.83 o 
   3  11   0        2.70        0.31      2.35 o 
   4  11   0       49.25       58.32      3.96 o 
   5  11   0        6.12        2.20      2.45 o 
   6  11   0       23.54       23.81      4.39 o 
  -2  12   0        6.66        7.18      4.68 o 
  -1  12   0       20.40       26.57      4.46 o 
   0  12   0       51.20       59.07      5.24 o 
   1  12   0       24.84       22.71      3.21 o 
   2  12   0       30.31       36.54      3.80 o 
   3  12   0       48.44       45.45      4.28 o 
   4  12   0        4.35        3.80      2.67 o 
   5  12   0       14.65       16.03      3.99 o 
   1  13   0        8.81        6.42      5.35 o 
   2  13   0        6.55       10.36      3.19 o 
  -4 -12   1       10.98       11.95      4.72 o 
  -3 -12   1       28.32       30.19      3.49 o 
  -2 -12   1       72.74       72.98      4.40 o 
  -1 -12   1       37.22       29.24      4.49 o 
   0 -12   1        7.90        7.24      3.76 o 
   1 -12   1       77.75       73.23      5.94 o 
   2 -12   1       32.86       35.51      4.87 o 
  -6 -11   1        1.31        1.20      3.86 o 
  -5 -11   1       53.12       45.75      4.85 o 
  -4 -11   1       17.18       19.70      2.99 o 
  -3 -11   1       20.23       22.99      3.00 o 
  -2 -11   1       10.17       10.90      2.69 o 
  -1 -11   1       54.13       48.16      3.56 o 
   0 -11   1        0.94        1.38      3.13 o 
   1 -11   1      143.83      146.28      7.07 o 
   2 -11   1        1.58        2.29      3.58 o 
   3 -11   1        9.63        7.24      5.53 o 
   4 -11   1        2.16        1.58      3.68 o 
  -7 -10   1        2.62        0.88      3.30 o 
  -6 -10   1        5.44        5.95      3.84 o 
  -5 -10   1       82.44       78.53     10.29 o 
  -4 -10   1      100.12      111.28      4.93 o 
  -3 -10   1       19.58       19.08      2.72 o 
  -2 -10   1       30.56       29.71      2.96 o 
  -1 -10   1        0.51        2.56      2.10 o 
   0 -10   1       56.57       51.35      3.27 o 
   1 -10   1      183.11      190.61      7.60 o 
   2 -10   1       60.49       54.57      6.63 o 
   3 -10   1       42.36       42.75      4.35 o 
   4 -10   1       19.43       24.83      5.10 o 
   5 -10   1        2.63        2.78      3.56 o 
  -7  -9   1       53.66       60.36      6.40 o 
  -6  -9   1       48.57       44.84      5.27 o 
  -5  -9   1       74.58       83.58      7.61 o 
  -4  -9   1      105.90       95.44      4.13 o 
  -3  -9   1       82.47       85.16      3.88 o 
  -2  -9   1      117.50      104.00      4.20 o 
  -1  -9   1      106.69      108.71      9.14 o 
   0  -9   1      149.78      131.11      4.41 o 
   1  -9   1       64.94       55.62      4.45 o 
   2  -9   1      227.99      222.19      7.94 o 
   3  -9   1      132.96      131.95      6.34 o 
   4  -9   1        6.80        9.22      3.21 o 
   5  -9   1       28.94       29.39      4.27 o 
   6  -9   1       45.13       45.93      3.91 o 
  -8  -8   1       19.03       30.01     10.06 o 
  -7  -8   1       22.25       25.54      4.21 o 
  -6  -8   1       68.65       73.80      5.25 o 
  -5  -8   1        1.68        0.97      1.97 o 
  -4  -8   1       92.87       97.98      3.95 o 
  -3  -8   1        0.64        0.51      1.94 o 
  -2  -8   1       57.44       55.88      2.97 o 
  -1  -8   1      487.87      441.24     18.24 o 
   0  -8   1      731.08      727.89     11.66 o 
   1  -8   1      130.39      107.33      4.30 o 
   2  -8   1       45.26       39.52      5.77 o 
   3  -8   1        4.25        4.33      2.51 o 
   4  -8   1       59.14       58.62      4.40 o 
   5  -8   1       37.09       38.87      3.28 o 
   6  -8   1       35.31       37.17      3.55 o 
  -8  -7   1       19.81       21.95      5.38 o 
  -7  -7   1       25.87       25.91      3.83 o 
  -6  -7   1      272.65      268.43     10.39 o 
  -5  -7   1        1.39        1.69      1.75 o 
  -4  -7   1      279.53      296.66     12.28 o 
  -3  -7   1      647.31      638.48     10.70 o 
  -2  -7   1      293.76      285.92      6.16 o 
  -1  -7   1      105.78       95.46      3.35 o 
   0  -7   1      656.73      728.94     11.30 o 
   1  -7   1      128.28      106.21      2.80 o 
   2  -7   1        2.30        1.90      1.29 o 
   3  -7   1        0.89       -0.58      3.94 o 
   4  -7   1       54.31       45.70      3.31 o 
   5  -7   1      128.91      119.22      4.72 o 
   6  -7   1       47.79       43.65      3.65 o 
   7  -7   1        3.13        2.99      2.73 o 
  -9  -6   1        5.42        0.44      3.45 o 
  -8  -6   1       19.31       21.30      7.84 o 
  -7  -6   1       23.74       22.74      3.60 o 
  -6  -6   1       93.34      100.27      5.32 o 
  -5  -6   1      197.82      203.37      5.21 o 
  -4  -6   1      525.49      543.76     16.18 o 
  -3  -6   1       26.70       27.27      3.26 o 
  -2  -6   1      269.20      298.34      5.98 o 
  -1  -6   1      945.74     1002.52     14.08 o 
   0  -6   1      326.80      376.18      5.49 o 
   1  -6   1      211.99      191.88      5.24 o 
   2  -6   1      147.42      165.72      3.44 o 
   3  -6   1      667.62      577.74     10.01 o 
   4  -6   1      120.58      119.38      5.48 o 
   5  -6   1       30.74       31.33      2.72 o 
   6  -6   1       43.74       41.68      3.60 o 
   7  -6   1       46.27       46.98      3.71 o 
   8  -6   1        0.35        0.64      3.59 o 
  -9  -5   1        6.33        4.77      3.20 o 
  -8  -5   1       19.45       22.15      4.49 o 
  -7  -5   1       35.17       35.77      4.47 o 
  -6  -5   1        4.24        3.51      1.85 o 
  -5  -5   1      119.74      121.80      3.14 o 
  -4  -5   1      563.22      613.81      9.91 o 
  -3  -5   1      603.02      647.28      8.39 o 
  -2  -5   1      302.29      406.67      6.96 o 
  -1  -5   1       83.34       83.35      2.63 o 
   0  -5   1      737.44      985.49     11.42 o 
   1  -5   1     2120.44     2242.92     23.91 o 
   2  -5   1      309.11      280.09      5.18 o 
   3  -5   1       44.57       33.76      2.24 o 
   4  -5   1      289.16      251.82      5.83 o 
   5  -5   1       63.16       56.50      2.96 o 
   6  -5   1       11.52       10.18      2.24 o 
   7  -5   1       58.68       61.91      3.83 o 
   8  -5   1        2.43        3.49      3.37 o 
  -9  -4   1        9.86        8.42      2.72 o 
  -8  -4   1       25.82       36.45      3.12 o 
  -7  -4   1       13.95       11.90      2.24 o 
  -6  -4   1        0.48        1.35      1.79 o 
  -5  -4   1      196.35      180.55      3.76 o 
  -4  -4   1      139.15      133.88      2.96 o 
  -3  -4   1        5.13        2.61      1.18 o 
  -2  -4   1     1151.30     1287.71     14.33 o 
  -1  -4   1      412.64      510.45      7.65 o 
   0  -4   1       51.36       63.92      1.61 o 
   1  -4   1      453.80      490.41      6.24 o 
   2  -4   1      301.36      275.61      5.13 o 
   3  -4   1       87.96       71.64      2.70 o 
   4  -4   1      119.47      109.61      3.56 o 
   5  -4   1       67.21       73.64      6.18 o 
   6  -4   1        5.52        6.26      1.85 o 
   7  -4   1       46.13       45.06      3.25 o 
   8  -4   1        9.28       13.47      3.63 o 
   9  -4   1        9.59        6.79      3.79 o 
  -9  -3   1       29.61       34.83      3.44 o 
  -8  -3   1       41.85       45.88      3.37 o 
  -7  -3   1      175.46      160.98      5.18 o 
  -6  -3   1        5.13        4.30      1.80 o 
  -5  -3   1      302.59      344.17      5.50 o 
  -4  -3   1      465.13      494.32      6.76 o 
  -3  -3   1     1000.66     1253.55     16.62 o 
  -2  -3   1      621.05      612.68      7.38 o 
  -1  -3   1      776.52      894.37     15.12 o 
   0  -3   1     1287.76     1345.59     14.37 o 
   1  -3   1      347.26      433.13      6.10 o 
   2  -3   1     1390.59     1429.95     18.43 o 
   3  -3   1      561.11      697.16     12.49 o 
   4  -3   1      326.43      340.95      6.51 o 
   5  -3   1       44.98       43.66      2.46 o 
   6  -3   1      160.45      152.69      4.66 o 
   7  -3   1       13.78       12.65      3.20 o 
   8  -3   1       37.96       36.86      4.07 o 
   9  -3   1       12.50       13.84      5.59 o 
  -9  -2   1        8.55        3.40      3.26 o 
  -8  -2   1        8.23        7.93      2.45 o 
  -7  -2   1       40.64       42.58      3.01 o 
  -6  -2   1      232.28      194.69      5.18 o 
  -5  -2   1       43.69       39.82      2.60 o 
  -4  -2   1      114.47       97.20      2.29 o 
  -3  -2   1     2389.89     3190.76     32.93 o 
  -2  -2   1      327.98      281.45      4.00 o 
  -1  -2   1      157.72      132.91      2.54 o 
   0  -2   1     6511.75     7754.77     77.07 o 
   1  -2   1      852.63     1118.00     11.89 o 
   2  -2   1        3.23        2.99      0.83 o 
   3  -2   1     2229.42     2507.97     30.93 o 
   4  -2   1      293.38      284.79      5.56 o 
   5  -2   1      139.58      134.92      2.96 o 
   6  -2   1       68.56       70.82      3.30 o 
   7  -2   1       28.93       25.67      2.40 o 
   8  -2   1       39.73       46.82      4.62 o 
   9  -2   1       16.04       17.47      9.20 o 
  -9  -1   1       11.80       13.99      3.48 o 
  -8  -1   1        3.48       -0.39      5.40 o 
  -7  -1   1        0.72        0.61      1.81 o 
  -6  -1   1      169.93      170.23      4.83 o 
  -5  -1   1      239.49      224.33      4.03 o 
  -4  -1   1      151.62      140.57      2.75 o 
  -3  -1   1        4.09       10.25      0.93 o 
  -2  -1   1      248.50      394.87      5.94 o 
  -1  -1   1      109.05      144.82      2.06 o 
   0  -1   1      420.68      548.79      6.96 o 
   1  -1   1      113.39       81.81      1.75 o 
   2  -1   1     1186.79     1375.83     20.70 o 
   3  -1   1      117.29      101.09      2.01 o 
   4  -1   1       23.80       18.80      1.11 o 
   5  -1   1       95.99       90.52      2.43 o 
   6  -1   1      322.68      333.42     15.39 o 
   7  -1   1        2.16        1.96      1.93 o 
   8  -1   1        6.39       12.46      3.16 o 
   9  -1   1        7.47       14.31      3.99 o 
  -9   0   1        7.46        9.20      3.43 o 
  -8   0   1       44.08       33.51      3.87 o 
  -7   0   1       10.40       10.17      2.51 o 
  -6   0   1      931.35      999.09     15.27 o 
  -5   0   1       30.24       29.34      1.55 o 
  -4   0   1      477.74      465.06      6.26 o 
  -3   0   1      371.05      357.72      4.77 o 
  -2   0   1       14.89        4.89      0.81 o 
  -1   0   1      988.71     1107.48     13.57 o 
   0   0   1     4319.55     5813.65     66.99 o 
   1   0   1     6266.79     6381.15     64.65 o 
   2   0   1      594.83      624.21      7.04 o 
   3   0   1      384.36      299.23      4.15 o 
   4   0   1      340.83      415.04      5.71 o 
   5   0   1       40.02       33.30      1.62 o 
   6   0   1        0.91        4.02      1.64 o 
   7   0   1      634.38      675.14     15.04 o 
   8   0   1       40.66       42.68      4.10 o 
   9   0   1        0.16       -1.28      8.03 o 
  10   0   1        3.45       15.03      4.10 o 
  -9   1   1        3.14        2.20      3.22 o 
  -8   1   1        6.24       10.86      3.17 o 
  -7   1   1       58.53       56.07      4.22 o 
  -6   1   1      350.18      377.37      9.35 o 
  -5   1   1      350.04      335.61      5.37 o 
  -4   1   1      196.28      204.76      4.03 o 
  -3   1   1      240.88      192.04      3.51 o 
  -2   1   1      262.43      297.62      3.93 o 
  -1   1   1       19.51       14.77      0.72 o 
   0   1   1     1283.19     1818.49     18.51 o 
   1   1   1     3341.32     3702.51     42.56 o 
   2   1   1     4192.59     4891.18     49.01 o 
   3   1   1        4.05       10.72      0.85 o 
   4   1   1        0.82        0.98      1.45 o 
   5   1   1      265.78      306.76      4.96 o 
   6   1   1       96.59       87.55      2.76 o 
   7   1   1      116.57      112.86      3.99 o 
   8   1   1       16.25       12.76      3.31 o 
   9   1   1        5.99        4.69      3.62 o 
  10   1   1        4.08       10.75      4.33 o 
  -9   2   1        2.85        2.60      3.45 o 
  -8   2   1       39.03       48.28      4.79 o 
  -7   2   1       65.42       63.98      4.53 o 
  -6   2   1      235.73      206.69      9.76 o 
  -5   2   1      349.89      354.59      5.70 o 
  -4   2   1      652.24      696.73      8.87 o 
  -3   2   1       31.28       54.01      2.68 o 
  -2   2   1     1064.25     1002.17     16.74 o 
  -1   2   1     1561.67     1768.68     18.33 o 
   0   2   1     4246.82     4725.29     47.28 o 
   1   2   1      793.42     1181.73     12.43 o 
   2   2   1       63.31       64.47      1.46 o 
   3   2   1      301.25      371.82      4.99 o 
   4   2   1      356.30      348.85      5.13 o 
   5   2   1       89.25      100.51      2.62 o 
   6   2   1       17.90       16.14      1.54 o 
   7   2   1       47.06       49.33      4.01 o 
   8   2   1        1.52        0.97      1.86 o 
   9   2   1        1.34       -3.18      3.34 o 
  10   2   1        1.26        4.90      3.98 o 
  -9   3   1       15.48       18.69      4.94 o 
  -8   3   1        5.07        1.23      2.93 o 
  -7   3   1      163.26      166.94      7.55 o 
  -6   3   1        0.63       -0.33      2.19 o 
  -5   3   1       63.93       50.77      3.37 o 
  -4   3   1       94.24       75.21      2.22 o 
  -3   3   1      818.70      882.86     10.49 o 
  -2   3   1     1410.77     1355.97     20.54 o 
  -1   3   1     1778.29     1976.84     20.62 o 
   0   3   1      368.34      279.06      3.69 o 
   1   3   1      522.54      628.24      8.43 o 
   2   3   1       34.05       16.15      1.00 o 
   3   3   1       15.77       16.92      1.09 o 
   4   3   1     1660.88     1854.35     20.21 o 
   5   3   1      431.36      445.17      6.55 o 
   6   3   1      113.92      116.52      3.15 o 
   7   3   1        1.93        2.34      1.67 o 
   8   3   1       20.33       17.89      2.41 o 
   9   3   1       12.85       12.87      4.87 o 
  10   3   1        7.26        5.39      4.32 o 
  -8   4   1       28.40       28.86      8.60 o 
  -7   4   1       64.56       61.11      5.52 o 
  -6   4   1       96.07       75.96      4.73 o 
  -5   4   1      147.56      157.01      4.55 o 
  -4   4   1       28.69       27.95      1.55 o 
  -3   4   1      363.75      376.44      6.81 o 
  -2   4   1      373.33      306.52      5.28 o 
  -1   4   1     1166.66     1198.50     13.30 o 
   0   4   1     1289.47     1399.66     19.07 o 
   1   4   1      679.47      724.35      9.87 o 
   2   4   1      162.52      144.01      3.62 o 
   3   4   1      784.63     1016.54     11.71 o 
   4   4   1       21.33       19.16      1.36 o 
   5   4   1      195.23      189.31      3.83 o 
   6   4   1      204.69      219.33      4.49 o 
   7   4   1        1.84        2.77      1.98 o 
   8   4   1       21.10       24.24      2.93 o 
   9   4   1       26.68       29.38      4.31 o 
  -8   5   1       12.27        9.49      3.67 o 
  -7   5   1        4.67        6.49      3.01 o 
  -6   5   1      196.09      181.02      9.38 o 
  -5   5   1        0.69       -1.40      1.70 o 
  -4   5   1       22.94       28.41      2.19 o 
  -3   5   1      148.21      142.70      3.12 o 
  -2   5   1       98.66       78.93      2.17 o 
  -1   5   1      111.63       77.99      2.05 o 
   0   5   1     2341.68     2314.34     24.46 o 
   1   5   1      581.64      884.55     12.70 o 
   2   5   1       47.19       41.18      1.95 o 
   3   5   1      575.19      621.91     11.85 o 
   4   5   1      133.59      150.73      3.22 o 
   5   5   1       12.87       11.64      1.42 o 
   6   5   1       72.39       78.55      2.80 o 
   7   5   1        3.51        2.52      1.91 o 
   8   5   1        1.10        1.95      2.40 o 
   9   5   1       10.29       16.78      4.94 o 
  -7   6   1        0.60        2.83      2.95 o 
  -6   6   1       60.32       66.07      3.74 o 
  -5   6   1        4.88        5.60      2.36 o 
  -4   6   1       60.51       67.70      5.60 o 
  -3   6   1      436.63      393.84      6.16 o 
  -2   6   1      387.29      385.26      5.89 o 
  -1   6   1       30.44       19.99      1.35 o 
   0   6   1      652.43      701.37      8.78 o 
   1   6   1       86.26       78.02      2.81 o 
   2   6   1      152.83      163.98      4.06 o 
   3   6   1      173.00      162.88      6.26 o 
   4   6   1       96.69      106.50      5.84 o 
   5   6   1      343.53      351.94      7.09 o 
   6   6   1       56.25       58.05      2.98 o 
   7   6   1        7.01       12.61      2.82 o 
   8   6   1       23.13       28.78      3.65 o 
   9   6   1        1.12        0.76      4.27 o 
  -7   7   1        0.38        5.80      3.41 o 
  -6   7   1       39.05       44.99      3.44 o 
  -5   7   1      113.77      104.28      4.44 o 
  -4   7   1      110.50      100.75      4.00 o 
  -3   7   1       45.57       43.71      2.68 o 
  -2   7   1      782.83      754.99     11.80 o 
  -1   7   1      100.79      103.60      2.77 o 
   0   7   1        0.96        0.57      1.17 o 
   1   7   1      503.11      554.72     10.04 o 
   2   7   1      591.05      684.13     10.83 o 
   3   7   1      153.62      146.70      4.22 o 
   4   7   1      314.40      319.84      9.50 o 
   5   7   1        0.39       -2.15      1.55 o 
   6   7   1       17.73       19.34      2.25 o 
   7   7   1       97.70       96.98      7.54 o 
   8   7   1       15.03       13.25      3.23 o 
   9   7   1        4.53       11.04      3.42 o 
  -6   8   1        0.20       -0.51      2.52 o 
  -5   8   1       33.55       32.03      3.10 o 
  -4   8   1      252.94      236.07      8.05 o 
  -3   8   1      159.78      150.68      5.87 o 
  -2   8   1      143.76      125.71      3.39 o 
  -1   8   1       63.93       59.78      2.85 o 
   0   8   1        0.76        1.08      1.54 o 
   1   8   1      486.60      467.73     16.53 o 
   2   8   1      206.97      189.53      5.03 o 
   3   8   1       78.48       70.99      3.27 o 
   4   8   1       64.77       69.99      4.58 o 
   5   8   1        0.33        1.18      2.13 o 
   6   8   1        9.72       10.91      2.37 o 
   7   8   1       43.94       49.83      4.47 o 
   8   8   1       12.96       16.67      3.65 o 
  -6   9   1        0.66        1.92      3.54 o 
  -5   9   1       77.30       69.58      4.88 o 
  -4   9   1       39.17       46.85      5.98 o 
  -3   9   1       11.93       14.70      3.31 o 
  -2   9   1       93.25       85.09      4.96 o 
  -1   9   1       96.77       96.07      3.72 o 
   0   9   1       19.56       12.98      2.05 o 
   1   9   1      181.71      187.19      5.78 o 
   2   9   1      361.14      345.35      7.52 o 
   3   9   1       58.84       62.12      4.76 o 
   4   9   1        1.72       -0.74      1.77 o 
   5   9   1       86.65       89.51      6.09 o 
   6   9   1        8.20       10.89      2.55 o 
   7   9   1        6.03        5.63      3.26 o 
   8   9   1       19.42       21.18      4.13 o 
  -5  10   1       19.14       18.51      4.21 o 
  -4  10   1       27.56       21.71      4.06 o 
  -3  10   1       29.36       23.72      4.12 o 
  -2  10   1       56.37       54.82      8.87 o 
  -1  10   1      183.00      182.20      7.31 o 
   0  10   1      242.51      234.74      6.25 o 
   1  10   1       85.03       78.75      3.75 o 
   2  10   1        0.47        0.64      2.37 o 
   3  10   1       59.35       55.70      3.40 o 
   4  10   1       54.90       54.02      3.93 o 
   5  10   1       51.45       49.93      3.62 o 
   6  10   1       71.88       67.76      4.12 o 
   7  10   1       10.91       17.40      4.31 o 
  -4  11   1        0.64        5.08      3.70 o 
  -3  11   1       10.65       13.52      3.82 o 
  -2  11   1       40.37       41.56      4.74 o 
  -1  11   1        9.58       11.40      7.21 o 
   0  11   1      197.53      205.59      6.23 o 
   1  11   1        4.37        2.04      2.33 o 
   2  11   1        7.66        3.95      2.36 o 
   3  11   1       11.04       15.12      2.71 o 
   4  11   1        7.70        8.34      2.61 o 
   5  11   1       15.66       12.97      2.76 o 
   6  11   1       28.02       29.07      3.51 o 
  -2  12   1        6.55        9.25      4.04 o 
  -1  12   1        1.88        0.48      3.63 o 
   0  12   1       74.27       70.77      5.33 o 
   1  12   1        7.95       10.74      2.81 o 
   2  12   1       17.68       21.64      3.17 o 
   3  12   1       17.72       21.33      3.15 o 
   4  12   1       27.63       38.94      3.61 o 
   5  12   1        0.83       -1.28      2.73 o 
   0  13   1       26.61       25.57      6.70 o 
   1  13   1       16.24       17.19      4.04 o 
   2  13   1       28.99       30.74      3.71 o 
   3  13   1       17.45       12.13      3.24 o 
  -3 -12   2        4.45        0.87      2.93 o 
  -2 -12   2       89.42       74.79      4.51 o 
  -1 -12   2       41.24       37.45      4.85 o 
   0 -12   2        7.88        6.66      3.77 o 
   1 -12   2       50.61       44.53      5.52 o 
   2 -12   2       52.07       52.95      5.43 o 
  -5 -11   2       38.96       28.20      4.51 o 
  -4 -11   2       21.87       20.29      3.76 o 
  -3 -11   2       50.74       55.06      5.08 o 
  -2 -11   2       21.90       22.08      3.29 o 
  -1 -11   2       41.88       46.62      4.07 o 
   0 -11   2       26.01       29.22      8.44 o 
   1 -11   2       27.95       27.71      4.36 o 
   2 -11   2       23.42       20.17      4.04 o 
   3 -11   2        8.79        9.32      3.86 o 
  -6 -10   2       13.39        8.70      3.73 o 
  -5 -10   2       10.94       11.52      5.40 o 
  -4 -10   2       45.60       42.90      5.17 o 
  -3 -10   2       81.53       80.17      4.44 o 
  -2 -10   2        0.76        1.31      2.30 o 
  -1 -10   2       34.13       37.84      3.11 o 
   0 -10   2        7.82       11.18      2.37 o 
   1 -10   2       38.22       37.55      5.31 o 
   2 -10   2       62.54       56.41      4.85 o 
   3 -10   2       55.73       51.54      5.23 o 
   4 -10   2        0.80        0.45      3.57 o 
   5 -10   2        7.31        7.59      3.85 o 
  -7  -9   2        0.39       -3.12      3.34 o 
  -6  -9   2       92.09       90.44      6.19 o 
  -5  -9   2       56.20       53.87      4.98 o 
  -4  -9   2      107.48      100.20      4.41 o 
  -3  -9   2      308.95      317.00      7.55 o 
  -2  -9   2       36.47       26.85      2.63 o 
  -1  -9   2        6.37        7.83      2.07 o 
   0  -9   2      140.38      127.61      4.40 o 
   1  -9   2       90.63       79.72      4.80 o 
   2  -9   2      240.22      210.74      8.67 o 
   3  -9   2      136.24      139.59      9.78 o 
   4  -9   2       11.63       13.13      3.48 o 
   5  -9   2       27.41       27.79      4.13 o 
   6  -9   2       13.12       12.86      6.02 o 
  -7  -8   2       47.97       59.24      5.37 o 
  -6  -8   2       62.88       49.04      4.75 o 
  -5  -8   2       11.69       16.06      3.47 o 
  -4  -8   2      182.87      180.59      5.45 o 
  -3  -8   2       10.37       13.22      2.33 o 
  -2  -8   2       33.65       34.45      2.90 o 
  -1  -8   2      322.04      310.95      6.81 o 
   0  -8   2      392.52      373.62      7.74 o 
   1  -8   2       19.37       19.32      2.13 o 
   2  -8   2       12.81       13.55      3.00 o 
   3  -8   2      114.45      109.78      5.25 o 
   4  -8   2       26.27       28.83      3.03 o 
   5  -8   2        5.84        2.71      3.81 o 
   6  -8   2       38.75       40.20      5.23 o 
  -8  -7   2        7.08        5.71      3.54 o 
  -7  -7   2       28.41       25.79      4.11 o 
  -6  -7   2       95.52       96.25      5.64 o 
  -5  -7   2       30.80       25.45      3.50 o 
  -4  -7   2        0.89        1.44      1.86 o 
  -3  -7   2       23.71       19.16      2.29 o 
  -2  -7   2      310.62      291.17      6.32 o 
  -1  -7   2      136.34      118.99      3.79 o 
   0  -7   2      204.45      223.65      8.57 o 
   1  -7   2      545.64      572.94      8.06 o 
   2  -7   2       47.47       48.79      4.44 o 
   3  -7   2      351.61      351.74      9.18 o 
   4  -7   2      123.50      126.59      9.79 o 
   5  -7   2       76.70       68.43      3.87 o 
   6  -7   2       22.60       26.44      3.11 o 
   7  -7   2       13.50       14.26      2.94 o 
  -8  -6   2       35.37       35.36      4.44 o 
  -7  -6   2       32.92       25.81      3.97 o 
  -6  -6   2       60.68       57.67      4.61 o 
  -5  -6   2      362.02      336.37      9.57 o 
  -4  -6   2        4.40        9.60      2.25 o 
  -3  -6   2      133.67      118.26      3.83 o 
  -2  -6   2      313.48      360.00      6.88 o 
  -1  -6   2      727.74      756.93     11.45 o 
   0  -6   2      429.63      441.48      6.46 o 
   1  -6   2      235.94      206.02      3.85 o 
   2  -6   2       64.93       68.94      2.55 o 
   3  -6   2      258.42      246.73      7.16 o 
   4  -6   2      148.05      146.21      4.64 o 
   5  -6   2       24.60       27.34      3.35 o 
   6  -6   2       47.42       44.67      3.30 o 
   7  -6   2       51.42       49.76      3.75 o 
   8  -6   2        0.43       -0.43      3.57 o 
  -9  -5   2        0.17        6.87      3.68 o 
  -8  -5   2        9.17       18.55      3.82 o 
  -7  -5   2      117.89      112.59      6.82 o 
  -6  -5   2        0.45        2.64      2.45 o 
  -5  -5   2      204.05      199.54      5.28 o 
  -4  -5   2      463.89      471.32      8.44 o 
  -3  -5   2      224.98      203.19      6.22 o 
  -2  -5   2      565.83      605.12      7.94 o 
  -1  -5   2      190.59      170.21      4.80 o 
   0  -5   2      239.91      275.38      4.33 o 
   1  -5   2      354.30      377.82      5.48 o 
   2  -5   2       45.12       42.96      2.55 o 
   3  -5   2      285.68      298.00      6.21 o 
   4  -5   2      256.31      244.49      8.57 o 
   5  -5   2      133.71      130.16      4.46 o 
   6  -5   2       10.91       10.22      2.25 o 
   7  -5   2        0.82       -0.99      2.99 o 
   8  -5   2        6.65       10.19      4.39 o 
  -9  -4   2       14.37       10.84      2.91 o 
  -8  -4   2       32.14       36.12      3.40 o 
  -7  -4   2       17.55       18.31      2.58 o 
  -6  -4   2       19.66       20.25      2.57 o 
  -5  -4   2       24.63       20.62      2.10 o 
  -4  -4   2       13.81       17.51      2.50 o 
  -3  -4   2      333.95      337.18      5.16 o 
  -2  -4   2      617.92      604.99      7.72 o 
  -1  -4   2      753.37      815.85      9.66 o 
   0  -4   2      135.14      228.99      3.64 o 
   1  -4   2       28.41       22.17      1.44 o 
   2  -4   2      188.61      183.56      3.14 o 
   3  -4   2      400.57      438.97      7.71 o 
   4  -4   2        0.57        1.93      1.57 o 
   5  -4   2       90.16       91.13      4.75 o 
   6  -4   2       11.42       12.00      2.08 o 
   7  -4   2        4.35        5.83      2.45 o 
   8  -4   2       11.14       12.77      5.71 o 
   9  -4   2        9.25       10.81      3.83 o 
  -9  -3   2       15.21       16.08      3.05 o 
  -8  -3   2       55.78       48.25      4.34 o 
  -7  -3   2       66.97       62.01      3.60 o 
  -6  -3   2      205.11      185.57      5.37 o 
  -5  -3   2        1.66       -1.15      1.46 o 
  -4  -3   2      276.94      258.10      4.29 o 
  -3  -3   2      391.83      456.60      6.21 o 
  -2  -3   2      611.98      740.25      8.85 o 
  -1  -3   2      589.20      690.92      8.32 o 
   0  -3   2     2378.54     2668.29     27.56 o 
   1  -3   2       18.88       14.03      0.93 o 
   2  -3   2      645.46      687.48      9.93 o 
   3  -3   2      868.05      977.94     13.74 o 
   4  -3   2       84.19       79.19      2.97 o 
   5  -3   2       58.90       63.50      2.95 o 
   6  -3   2       59.13       71.90      3.49 o 
   7  -3   2       20.45       25.06      3.67 o 
   8  -3   2       29.75       30.00      4.01 o 
   9  -3   2       14.63       19.33      4.00 o 
  -9  -2   2       80.03       90.51      6.06 o 
  -8  -2   2       23.71       16.97      3.04 o 
  -7  -2   2       25.64       31.63      2.80 o 
  -6  -2   2      155.35      134.02      5.44 o 
  -5  -2   2       11.62       11.99      1.76 o 
  -4  -2   2      431.96      427.40      7.59 o 
  -3  -2   2     4086.43     5366.42     63.82 o 
  -2  -2   2      127.95       93.04      1.95 o 
  -1  -2   2       29.11       33.65      1.16 o 
   0  -2   2      583.77      538.81      5.67 o 
   1  -2   2      515.97      475.19      5.94 o 
   2  -2   2     1285.43     1160.21     15.07 o 
   3  -2   2      642.70      589.14      9.75 o 
   4  -2   2      777.33      839.45     12.29 o 
   5  -2   2       63.66       62.44      2.79 o 
   6  -2   2       20.23       13.62      2.03 o 
   7  -2   2       23.90       28.89      4.16 o 
   8  -2   2       22.49       30.13      3.87 o 
   9  -2   2        1.82        4.40      5.11 o 
  -9  -1   2       16.11       16.24      3.91 o 
  -8  -1   2       11.88        8.87      5.63 o 
  -7  -1   2        0.41        4.72      2.07 o 
  -6  -1   2       30.02       31.23      3.03 o 
  -5  -1   2      109.59      105.67      3.60 o 
  -4  -1   2      231.86      194.91      4.57 o 
  -3  -1   2      708.24      741.67     10.78 o 
  -2  -1   2      449.28      462.67      7.03 o 
  -1  -1   2       15.79       10.90      0.70 o 
   0  -1   2        9.14        4.19      0.82 o 
   1  -1   2      230.07      313.05      5.91 o 
   2  -1   2     1342.53     1658.86     20.54 o 
   3  -1   2      381.61      311.25      5.36 o 
   4  -1   2       42.85       52.97      1.55 o 
   5  -1   2       71.92       56.49      1.86 o 
   6  -1   2      100.63      113.36      3.95 o 
   7  -1   2        0.23       -0.72      1.88 o 
   8  -1   2        1.38        4.84      3.03 o 
   9  -1   2        1.11        3.50      3.50 o 
  -9   0   2        0.85       -3.58      3.12 o 
  -8   0   2       20.78       15.73      3.48 o 
  -7   0   2       51.60       53.65      3.25 o 
  -6   0   2       13.44        8.36      1.96 o 
  -5   0   2     1147.80     1193.07     17.14 o 
  -4   0   2      891.29      930.06     13.48 o 
  -3   0   2      127.65      218.98      4.42 o 
  -2   0   2        2.70        3.32      0.86 o 
  -1   0   2      836.68      789.73     10.27 o 
   0   0   2       43.95      114.49      2.05 o 
   1   0   2    11935.82    13577.19    176.95 o 
   2   0   2       60.02       95.84      2.72 o 
   3   0   2        4.11       13.93      0.83 o 
   4   0   2      450.43      527.75      6.81 o 
   5   0   2       13.28       11.75      1.72 o 
   6   0   2       60.12       63.70      2.34 o 
   7   0   2      151.53      155.03      4.94 o 
   8   0   2       39.98       36.48      4.11 o 
   9   0   2        0.60        0.61      3.33 o 
  10   0   2        1.08        5.41      3.89 o 
  -9   1   2        1.54        5.16      3.55 o 
  -8   1   2        0.66       -1.06      3.06 o 
  -7   1   2       60.47       53.92      4.39 o 
  -6   1   2      597.58      620.68     13.44 o 
  -5   1   2      323.67      327.33      6.82 o 
  -4   1   2      348.56      369.06      5.42 o 
  -3   1   2       15.22        4.15      0.79 o 
  -2   1   2     1050.64     1155.94     12.61 o 
  -1   1   2      434.86      308.36      3.90 o 
   0   1   2      589.42      620.74      6.79 o 
   1   1   2     9297.43     9912.94    112.82 o 
   2   1   2     1518.03     1953.20     32.03 o 
   3   1   2       18.62       20.48      1.00 o 
   4   1   2      215.75      166.86      3.10 o 
   5   1   2      195.07      166.12      3.41 o 
   6   1   2       25.94       29.27      1.82 o 
   7   1   2      204.63      226.84      4.82 o 
   8   1   2       13.39       19.11      4.40 o 
   9   1   2       22.53       29.64      6.64 o 
  10   1   2        1.69        6.84      4.01 o 
  -9   2   2        0.73        6.46      3.73 o 
  -8   2   2       22.31       25.32      4.21 o 
  -7   2   2       20.40       19.30      3.49 o 
  -6   2   2        6.15        4.23      2.08 o 
  -5   2   2      310.23      293.00     15.82 o 
  -4   2   2      287.16      295.50      5.31 o 
  -3   2   2        6.54        9.72      1.21 o 
  -2   2   2       29.83       34.99      1.22 o 
  -1   2   2     2317.64     2592.88     36.14 o 
   0   2   2     4015.68     4402.25     44.14 o 
   1   2   2     1214.80     1202.00     23.52 o 
   2   2   2        5.88        5.84      0.66 o 
   3   2   2      533.53      691.13      8.20 o 
   4   2   2       38.12       69.93      1.99 o 
   5   2   2      191.43      231.24      4.20 o 
   6   2   2      140.87      139.23      3.43 o 
   7   2   2        3.05        7.55      1.58 o 
   8   2   2        1.55       -4.54      3.16 o 
   9   2   2        5.82        8.74      3.44 o 
  10   2   2        0.32        4.91      9.69 o 
  -8   3   2       24.09       23.90      4.60 o 
  -7   3   2       70.60       63.61      4.80 o 
  -6   3   2       47.74       47.40      3.91 o 
  -5   3   2        5.47        4.34      1.27 o 
  -4   3   2        9.87       13.46      2.06 o 
  -3   3   2      686.86      665.63      8.47 o 
  -2   3   2     1718.83     1741.16     18.73 o 
  -1   3   2       98.21       72.85      1.72 o 
   0   3   2     1017.36      774.80     15.61 o 
   1   3   2       17.25       15.71      0.79 o 
   2   3   2       30.39       16.83      0.91 o 
   3   3   2      395.68      458.26      5.98 o 
   4   3   2      208.93      175.40      3.33 o 
   5   3   2      283.14      304.52      5.07 o 
   6   3   2       98.25      105.73      3.03 o 
   7   3   2        5.17        8.20      1.81 o 
   8   3   2       15.18       15.67      2.43 o 
   9   3   2        8.69       16.09      3.65 o 
  10   3   2        0.06        2.65      4.06 o 
  -8   4   2       13.96       12.97      3.90 o 
  -7   4   2       56.64       62.83      5.80 o 
  -6   4   2      182.94      174.61      9.44 o 
  -5   4   2      111.12      104.32      3.75 o 
  -4   4   2        3.05        2.22      1.11 o 
  -3   4   2      523.86      589.18     11.27 o 
  -2   4   2      357.66      389.37      5.70 o 
  -1   4   2     1491.14     1601.07     17.34 o 
   0   4   2     1425.71     1420.03     18.82 o 
   1   4   2       79.51       70.01      2.42 o 
   2   4   2      445.09      471.52      6.86 o 
   3   4   2      639.43      656.96      8.11 o 
   4   4   2      339.08      374.81      5.54 o 
   5   4   2      118.64      111.04      2.89 o 
   6   4   2      116.89      115.99      3.22 o 
   7   4   2        2.65        2.13      1.47 o 
   8   4   2       40.14       54.99      3.93 o 
   9   4   2       11.67       15.09      2.88 o 
  10   4   2        9.67       11.47      4.45 o 
  -8   5   2       12.57        9.78      3.57 o 
  -7   5   2       24.00       21.91      3.84 o 
  -6   5   2       92.18       88.62      5.36 o 
  -5   5   2       16.21       14.82      2.54 o 
  -4   5   2       52.88       52.73      2.53 o 
  -3   5   2      257.91      265.10     13.07 o 
  -2   5   2       81.67       72.45      2.17 o 
  -1   5   2      187.43      185.99      3.40 o 
   0   5   2       48.43       59.39      2.39 o 
   1   5   2      564.47      623.54      7.68 o 
   2   5   2       43.12       30.05      1.74 o 
   3   5   2      335.64      284.27      4.42 o 
   4   5   2      121.70      134.19      2.99 o 
   5   5   2        5.15        4.84      1.21 o 
   6   5   2       18.46       19.24      1.76 o 
   7   5   2       46.47       44.67      2.39 o 
   8   5   2        2.24        4.61      2.14 o 
   9   5   2        0.80       -0.14      2.71 o 
  -7   6   2       12.88       18.65      3.70 o 
  -6   6   2       25.54       25.96      3.77 o 
  -5   6   2        0.62        1.13      2.10 o 
  -4   6   2       79.25       76.93      3.33 o 
  -3   6   2      132.87      123.24      3.20 o 
  -2   6   2      163.51      184.74      3.81 o 
  -1   6   2      362.18      345.92      6.15 o 
   0   6   2       95.65      104.99      3.14 o 
   1   6   2       71.71       55.20      2.61 o 
   2   6   2       72.17       72.13      2.66 o 
   3   6   2        2.11        0.25      1.59 o 
   4   6   2      393.45      418.97      6.24 o 
   5   6   2      133.92      116.77      6.47 o 
   6   6   2        9.28       11.30      2.21 o 
   7   6   2       25.29       24.87      3.21 o 
   8   6   2        3.07        4.03      3.63 o 
   9   6   2        1.16        2.53      2.92 o 
  -7   7   2        4.44        4.03      3.43 o 
  -6   7   2        0.44        1.72      2.90 o 
  -5   7   2      135.58      125.86      4.80 o 
  -4   7   2      128.04      127.96      4.48 o 
  -3   7   2       11.32       11.25      1.89 o 
  -2   7   2      688.24      651.54      9.08 o 
  -1   7   2      309.91      321.57      5.41 o 
   0   7   2       11.63       19.11      1.43 o 
   1   7   2      249.51      266.29      5.62 o 
   2   7   2      551.07      540.40      9.07 o 
   3   7   2       68.46       75.56      3.05 o 
   4   7   2       12.57       17.23      1.96 o 
   5   7   2      267.44      289.74      6.53 o 
   6   7   2       49.06       50.30      2.90 o 
   7   7   2       29.52       27.82      3.70 o 
   8   7   2       11.24        4.57      2.96 o 
   9   7   2        1.59        5.75      3.17 o 
  -6   8   2        0.27       -0.17      3.08 o 
  -5   8   2       50.48       51.65      3.64 o 
  -4   8   2      196.65      185.91      9.53 o 
  -3   8   2       70.32       66.91      3.75 o 
  -2   8   2       77.00       71.24      3.36 o 
  -1   8   2       22.12       19.44      2.25 o 
   0   8   2      152.39      131.66      4.09 o 
   1   8   2      178.69      171.45     12.40 o 
   2   8   2       82.05       80.28      3.32 o 
   3   8   2      163.91      167.78      6.26 o 
   4   8   2      270.86      262.97      7.87 o 
   5   8   2       27.87       22.86      2.40 o 
   6   8   2        1.85        4.01      2.05 o 
   7   8   2       10.89       16.68      2.56 o 
   8   8   2       15.08       18.05      4.99 o 
   9   8   2        9.65        6.03      3.54 o 
  -5   9   2       17.50       25.58      3.12 o 
  -4   9   2       39.65       41.02      3.26 o 
  -3   9   2      115.14      108.49      5.75 o 
  -2   9   2        0.58       -3.94      3.43 o 
  -1   9   2       31.82       37.45      2.67 o 
   0   9   2        0.51        2.88      1.87 o 
   1   9   2       39.09       36.87      2.65 o 
   2   9   2      242.04      231.78      5.95 o 
   3   9   2      122.90      130.67      4.50 o 
   4   9   2        0.54        0.32      3.06 o 
   5   9   2       17.12       23.75      3.03 o 
   6   9   2       14.70       13.38      2.65 o 
   7   9   2        0.15        0.51      2.27 o 
   8   9   2        2.11        2.66      3.28 o 
  -5  10   2       19.11       28.82      6.39 o 
  -4  10   2       15.08       20.38      7.16 o 
  -3  10   2       58.81       62.06      4.96 o 
  -2  10   2       17.20       18.25      6.01 o 
  -1  10   2      122.10      131.33      5.28 o 
   0  10   2      208.95      198.78      5.78 o 
   1  10   2       18.51       21.52      3.32 o 
   2  10   2       40.47       40.72      3.01 o 
   3  10   2       92.26       92.20      4.09 o 
   4  10   2       13.82       15.91      3.38 o 
   5  10   2       27.82       27.84      3.04 o 
   6  10   2       33.47       36.55      3.53 o 
   7  10   2       11.17       13.91      6.20 o 
  -3  11   2       31.84       34.22      4.66 o 
  -2  11   2       22.14       23.04      6.41 o 
  -1  11   2       45.52       54.58      5.48 o 
   0  11   2       85.94       83.80      4.17 o 
   1  11   2      108.68       95.25      4.37 o 
   2  11   2        0.34        1.00      2.36 o 
   3  11   2       10.72        8.14      2.59 o 
   4  11   2        7.93        3.32      4.84 o 
   5  11   2       31.86       33.62      3.42 o 
   6  11   2       12.12       14.72      3.03 o 
   7  11   2       11.42        5.55      5.69 o 
  -2  12   2       17.65       17.89      8.83 o 
  -1  12   2        2.28        3.62      5.39 o 
   0  12   2       21.26       28.89      4.30 o 
   1  12   2       18.88       22.88      3.07 o 
   2  12   2       21.71       23.47      3.22 o 
   3  12   2        1.41        4.13      2.59 o 
   4  12   2       14.83       13.33      3.89 o 
   5  12   2        5.56        8.09      3.21 o 
   0  13   2       12.86        6.09      7.31 o 
   1  13   2       20.77       17.48      4.37 o 
   2  13   2       19.36       19.32      3.36 o 
   3  13   2       13.85       18.51      3.32 o 
  -2 -12   3       33.39       38.32      6.88 o 
  -1 -12   3       24.14       16.52      5.08 o 
   0 -12   3        5.69       -1.91      7.57 o 
   1 -12   3       30.93       22.08      4.50 o 
  -4 -11   3       89.87       79.08      5.88 o 
  -3 -11   3       27.02       25.65      3.44 o 
  -2 -11   3       20.59       25.05      3.20 o 
  -1 -11   3       66.38       56.18      3.99 o 
   0 -11   3       56.01       50.79      4.92 o 
   1 -11   3       15.93       16.70      4.00 o 
   2 -11   3       34.16       37.03      4.74 o 
   3 -11   3       16.76       13.66      4.26 o 
  -6 -10   3        0.36       -2.59      3.83 o 
  -5 -10   3       13.39       17.27      4.13 o 
  -4 -10   3       11.60       15.93      4.03 o 
  -3 -10   3      123.63      129.51      6.06 o 
  -2 -10   3        1.45        2.37      2.42 o 
  -1 -10   3       22.34       25.36      2.98 o 
   0 -10   3        5.10        4.70      3.50 o 
   1 -10   3       22.51       26.32      9.25 o 
   2 -10   3       40.39       36.06      4.37 o 
   3 -10   3       17.00       14.89      3.94 o 
   4 -10   3        5.49        4.41      4.00 o 
  -6  -9   3       32.04       27.79      6.47 o 
  -5  -9   3       65.06       72.04      8.24 o 
  -4  -9   3       97.93       92.53      5.77 o 
  -3  -9   3      106.98      103.90      5.64 o 
  -2  -9   3       96.05       77.83      3.84 o 
  -1  -9   3       25.69       26.71      2.95 o 
   0  -9   3        2.88        4.81      2.10 o 
   1  -9   3       96.32       89.48      5.32 o 
   2  -9   3      154.71      137.92      6.55 o 
   3  -9   3       43.68       40.87      4.40 o 
   4  -9   3       63.97       57.35      5.14 o 
   5  -9   3       14.70       16.48      8.47 o 
   6  -9   3        2.46       -0.79      3.70 o 
  -7  -8   3        8.05        6.91      3.71 o 
  -6  -8   3       54.04       41.30      4.69 o 
  -5  -8   3      105.96       96.68      5.95 o 
  -4  -8   3       83.50       78.53      5.13 o 
  -3  -8   3      177.93      192.31      5.62 o 
  -2  -8   3       61.14       52.30      3.46 o 
  -1  -8   3       78.27       78.26      3.50 o 
   0  -8   3      366.51      324.94      7.07 o 
   1  -8   3       45.23       50.09      2.82 o 
   2  -8   3       27.62       24.46      3.23 o 
   3  -8   3      156.00      161.27      8.33 o 
   4  -8   3       73.31       70.82      4.01 o 
   5  -8   3        1.82        1.34      2.57 o 
   6  -8   3       22.45       21.09      4.02 o 
  -8  -7   3       26.49       22.18      4.35 o 
  -7  -7   3       72.49       72.64      5.67 o 
  -6  -7   3       83.51       86.92      5.57 o 
  -5  -7   3       12.91       12.94      3.58 o 
  -4  -7   3       31.74       31.28      4.29 o 
  -3  -7   3      120.05      135.20      4.58 o 
  -2  -7   3      353.23      352.47      7.30 o 
  -1  -7   3       61.76       70.20      3.09 o 
   0  -7   3      280.11      299.70     19.03 o 
   1  -7   3      285.92      301.09      5.32 o 
   2  -7   3       10.65       15.82      2.09 o 
   3  -7   3       22.39       18.09      2.46 o 
   4  -7   3        1.68        2.05      2.63 o 
   5  -7   3       54.45       60.29      3.70 o 
   6  -7   3       22.49       23.86      3.07 o 
   7  -7   3        5.10        3.21      3.26 o 
  -8  -6   3       12.90       12.87      5.16 o 
  -7  -6   3       16.71       17.90      5.41 o 
  -6  -6   3       96.17       86.23      5.62 o 
  -5  -6   3      212.11      204.84      7.59 o 
  -4  -6   3       54.75       51.53      4.10 o 
  -3  -6   3       39.53       48.52      3.65 o 
  -2  -6   3      225.20      215.04      4.18 o 
  -1  -6   3      601.43      600.63      9.83 o 
   0  -6   3      239.90      239.90      4.32 o 
   1  -6   3      226.52      254.57      4.55 o 
   2  -6   3      203.37      213.34      4.07 o 
   3  -6   3       10.97        6.01      2.02 o 
   4  -6   3       36.24       43.83      2.99 o 
   5  -6   3       21.68       23.58      3.41 o 
   6  -6   3       35.35       31.63      3.09 o 
   7  -6   3       45.50       44.84      3.75 o 
   8  -6   3        1.04        4.83      3.68 o 
  -8  -5   3       18.22       25.01      4.37 o 
  -7  -5   3       77.11       75.62      5.34 o 
  -6  -5   3       81.30       87.92      4.00 o 
  -5  -5   3       12.57       17.42      2.37 o 
  -4  -5   3      186.97      197.87      5.15 o 
  -3  -5   3     1655.62     1780.74     20.15 o 
  -2  -5   3       17.58       12.67      1.34 o 
  -1  -5   3      185.76      158.42      3.99 o 
   0  -5   3      739.92      886.13     12.79 o 
   1  -5   3      236.46      228.34      4.03 o 
   2  -5   3       65.20       64.30      2.62 o 
   3  -5   3      402.18      387.57      9.17 o 
   4  -5   3      102.53       85.62      9.02 o 
   5  -5   3      137.52      139.63      4.68 o 
   6  -5   3       11.91       12.59      2.39 o 
   7  -5   3       11.30       14.80      2.79 o 
   8  -5   3        6.87       11.17      2.75 o 
  -8  -4   3        1.32        1.40      2.64 o 
  -7  -4   3       22.81       21.25      2.81 o 
  -6  -4   3        0.87        3.49      1.97 o 
  -5  -4   3      216.56      190.09      5.36 o 
  -4  -4   3       32.89       29.62      2.75 o 
  -3  -4   3      377.11      423.13      6.25 o 
  -2  -4   3      102.81      104.88      2.57 o 
  -1  -4   3      688.54      749.57     10.79 o 
   0  -4   3        9.60       32.48      1.63 o 
   1  -4   3       75.60       45.77      2.20 o 
   2  -4   3      231.11      192.76      3.41 o 
   3  -4   3      236.37      217.05      4.96 o 
   4  -4   3        3.36        1.45      1.45 o 
   5  -4   3       69.61       70.31      3.28 o 
   6  -4   3       32.22       31.07      2.64 o 
   7  -4   3        0.12        1.76      3.53 o 
   8  -4   3        7.45        4.63      3.48 o 
   9  -4   3        2.45       10.90      5.93 o 
  -9  -3   3       16.12       14.00      3.40 o 
  -8  -3   3       54.06       48.25      3.79 o 
  -7  -3   3       49.23       49.20      3.53 o 
  -6  -3   3       25.92       23.52      2.52 o 
  -5  -3   3       10.93       14.52      2.12 o 
  -4  -3   3      163.35      155.47      4.37 o 
  -3  -3   3      576.93      644.63      8.29 o 
  -2  -3   3       14.78       11.14      1.11 o 
  -1  -3   3      414.57      516.94      6.68 o 
   0  -3   3      173.61      138.18      2.80 o 
   1  -3   3      540.88      577.65      7.18 o 
   2  -3   3      134.58       84.04      2.40 o 
   3  -3   3      424.52      458.36      7.73 o 
   4  -3   3       49.66       39.83      2.34 o 
   5  -3   3       31.02       31.32      2.37 o 
   6  -3   3       19.98       16.65      2.20 o 
   7  -3   3       16.61       15.86      2.42 o 
   8  -3   3       18.24       17.56      2.77 o 
   9  -3   3        4.45        6.12      3.49 o 
  -9  -2   3       15.65       23.75      4.30 o 
  -8  -2   3       33.31       39.75      3.57 o 
  -7  -2   3       59.86       56.52      3.64 o 
  -6  -2   3      182.58      158.63      5.07 o 
  -5  -2   3      117.73      107.20      8.34 o 
  -4  -2   3      250.23      247.62      5.55 o 
  -3  -2   3       53.71       39.20      2.18 o 
  -2  -2   3     3595.86     4568.45     46.61 o 
  -1  -2   3      539.98      701.26      8.32 o 
   0  -2   3      941.24      975.94     10.94 o 
   1  -2   3      146.60      145.71      2.56 o 
   2  -2   3      429.63      327.41      4.71 o 
   3  -2   3      121.87      128.48      3.34 o 
   4  -2   3     1414.54     1512.18     26.25 o 
   5  -2   3       93.36       79.73      3.15 o 
   6  -2   3       22.61       17.73      3.98 o 
   7  -2   3       11.02       12.33      2.24 o 
   8  -2   3       17.11       23.80      2.86 o 
   9  -2   3        4.85        5.64      3.56 o 
  -9  -1   3       20.93       17.44      4.13 o 
  -8  -1   3       32.44       28.00      3.58 o 
  -7  -1   3        3.84        4.95      2.27 o 
  -6  -1   3       72.51       67.19      3.45 o 
  -5  -1   3        6.51       11.22      1.92 o 
  -4  -1   3      275.77      255.38      5.61 o 
  -3  -1   3      267.48      270.60      5.43 o 
  -2  -1   3     1950.58     2237.14     27.82 o 
  -1  -1   3      249.47      221.86      3.29 o 
   0  -1   3       34.27       39.05      1.22 o 
   1  -1   3       38.02       44.40      1.26 o 
   2  -1   3      298.91      286.06      7.58 o 
   3  -1   3        7.08        0.65      1.41 o 
   4  -1   3      633.03      598.43      9.35 o 
   5  -1   3       92.26       87.07      3.13 o 
   6  -1   3       67.50       73.77      4.20 o 
   7  -1   3       10.64       11.21      2.13 o 
   8  -1   3        4.85        4.05      2.42 o 
   9  -1   3        1.61        5.29      5.71 o 
  -9   0   3        2.71        3.88      3.72 o 
  -8   0   3       30.77       31.84      4.24 o 
  -7   0   3       40.16       40.42      3.24 o 
  -6   0   3        9.55        6.03      2.05 o 
  -5   0   3      159.79      165.55      5.76 o 
  -4   0   3      276.48      300.21      6.16 o 
  -3   0   3        7.36        7.07      1.24 o 
  -2   0   3      189.36      246.05      4.62 o 
  -1   0   3      520.82      496.56      6.01 o 
   0   0   3     2635.24     3150.05     31.97 o 
   1   0   3     1465.87     1627.50     17.00 o 
   2   0   3      604.42      836.72      9.35 o 
   3   0   3      352.69      346.77      4.70 o 
   4   0   3       28.73       32.47      1.32 o 
   5   0   3       24.38       23.88      1.36 o 
   6   0   3       45.03       59.97      2.21 o 
   7   0   3       22.91       24.99      2.55 o 
   8   0   3       28.47       28.34      3.61 o 
   9   0   3        2.46        2.25      3.31 o 
  10   0   3        0.02       10.79      3.80 o 
  -8   1   3        3.19        2.95      3.34 o 
  -7   1   3       50.71       52.18      3.48 o 
  -6   1   3       95.24      101.38      6.98 o 
  -5   1   3      893.01      783.77     29.50 o 
  -4   1   3      204.58      205.38      4.89 o 
  -3   1   3      617.58      679.59     10.26 o 
  -2   1   3      125.98      135.78      2.43 o 
  -1   1   3       33.63       58.62      1.55 o 
   0   1   3        1.32        0.24      0.55 o 
   1   1   3    17628.67    17842.82    202.35 o 
   2   1   3     1201.65     1235.07     13.26 o 
   3   1   3      309.82      272.37      6.25 o 
   4   1   3       33.53       37.11      1.45 o 
   5   1   3      117.80      135.80      3.59 o 
   6   1   3       55.59       54.99      2.17 o 
   7   1   3       65.49       71.20      3.47 o 
   8   1   3       54.20       59.45      5.75 o 
   9   1   3       23.88       28.39      4.81 o 
  10   1   3        0.03        7.04      3.76 o 
  -8   2   3        2.05        3.04      3.42 o 
  -7   2   3       15.81       15.21      3.53 o 
  -6   2   3      107.60      124.15      4.58 o 
  -5   2   3       66.69       68.45      4.23 o 
  -4   2   3      498.70      494.70      6.98 o 
  -3   2   3      584.22      674.40      8.48 o 
  -2   2   3      205.88      250.42      3.85 o 
  -1   2   3      746.45      811.22      9.25 o 
   0   2   3      142.79      144.88      3.38 o 
   1   2   3      353.12      315.91     11.25 o 
   2   2   3      643.51      559.60      7.84 o 
   3   2   3     1608.80     1846.95     19.66 o 
   4   2   3        7.04        8.09      1.02 o 
   5   2   3        4.17        1.06      1.05 o 
   6   2   3       23.49       18.34      1.95 o 
   7   2   3      112.59      119.29      3.53 o 
   8   2   3        2.86        6.40      2.10 o 
   9   2   3        5.76        8.44      3.58 o 
  10   2   3        1.17        3.56      6.51 o 
  -8   3   3       13.23       12.33      3.83 o 
  -7   3   3       27.07       28.18      3.94 o 
  -6   3   3       20.04       15.10      3.04 o 
  -5   3   3        0.55       -2.23      1.49 o 
  -4   3   3       47.04       35.62      1.79 o 
  -3   3   3      866.24      908.21     11.05 o 
  -2   3   3        2.80        6.34      1.34 o 
  -1   3   3      313.10      359.37      5.11 o 
   0   3   3      290.00      263.35      3.75 o 
   1   3   3      357.60      411.59      5.22 o 
   2   3   3        1.00       10.24      1.30 o 
   3   3   3       46.06       63.92      1.76 o 
   4   3   3       25.28       24.13      1.35 o 
   5   3   3      397.62      426.84      6.40 o 
   6   3   3       37.27       26.68      1.77 o 
   7   3   3        3.02        3.64      1.47 o 
   8   3   3        5.60        4.93      1.64 o 
   9   3   3        0.73        0.21      3.02 o 
  10   3   3        1.20       -0.51      3.56 o 
  -8   4   3       29.38       32.62     10.05 o 
  -7   4   3       21.50       17.16      3.63 o 
  -6   4   3      105.91      101.64      5.69 o 
  -5   4   3      105.54      107.56      3.86 o 
  -4   4   3       63.58       54.32      2.52 o 
  -3   4   3        9.59        8.23      1.16 o 
  -2   4   3     1416.28     1480.86     18.60 o 
  -1   4   3      552.07      612.80      7.74 o 
   0   4   3      799.46      823.83      9.65 o 
   1   4   3       67.27       62.10      1.65 o 
   2   4   3      765.45      689.46      8.29 o 
   3   4   3       91.19       76.66      2.03 o 
   4   4   3      505.59      528.55      7.16 o 
   5   4   3       93.71       86.16      2.55 o 
   6   4   3      101.80      104.51      3.05 o 
   7   4   3       15.96       13.88      2.25 o 
   8   4   3       14.72       13.26      1.93 o 
   9   4   3        4.09        7.67      3.25 o 
  10   4   3        5.74       12.28      3.85 o 
  -7   5   3       50.78       50.53      4.83 o 
  -6   5   3       51.86       61.70      4.74 o 
  -5   5   3      191.22      169.63      6.74 o 
  -4   5   3       70.21       76.45      3.88 o 
  -3   5   3        2.05        2.00      1.45 o 
  -2   5   3      207.65      211.81      4.37 o 
  -1   5   3      322.02      323.02      4.99 o 
   0   5   3      699.06      780.78      9.49 o 
   1   5   3      114.31      120.13      3.67 o 
   2   5   3      127.74      128.01      3.62 o 
   3   5   3        7.69        6.09      1.01 o 
   4   5   3      451.15      490.77      6.92 o 
   5   5   3       60.27       53.87      2.14 o 
   6   5   3       34.43       33.64      2.00 o 
   7   5   3        0.50        2.24      1.63 o 
   8   5   3       12.43       13.92      2.27 o 
   9   5   3        0.60        3.24      2.84 o 
  10   5   3        8.84        6.83      4.86 o 
  -7   6   3       17.18       18.13      6.32 o 
  -6   6   3       34.93       35.20      4.07 o 
  -5   6   3       17.67       22.71      3.33 o 
  -4   6   3       23.82       25.30      2.29 o 
  -3   6   3        5.96        4.37      1.40 o 
  -2   6   3      296.04      268.48      4.83 o 
  -1   6   3       48.08       34.37      2.06 o 
   0   6   3      250.42      254.50      5.19 o 
   1   6   3      258.97      246.80      4.13 o 
   2   6   3       10.67       11.84      1.20 o 
   3   6   3        5.48        3.69      2.29 o 
   4   6   3      146.26      153.96      3.35 o 
   5   6   3       17.66       14.70      1.53 o 
   6   6   3       49.19       54.90      2.87 o 
   7   6   3       20.86       22.70      2.31 o 
   8   6   3        0.48        5.64      2.60 o 
   9   6   3        0.92       -3.91      2.61 o 
  -6   7   3       14.16       14.38      3.58 o 
  -5   7   3       11.51       13.79      3.24 o 
  -4   7   3       43.22       41.43      2.95 o 
  -3   7   3       80.82       81.98      4.25 o 
  -2   7   3      111.49      114.55      3.22 o 
  -1   7   3      838.21      794.55     12.43 o 
   0   7   3       54.48       50.55      2.06 o 
   1   7   3       27.97       20.54      1.48 o 
   2   7   3      228.30      263.33      5.63 o 
   3   7   3      113.60      128.40      3.88 o 
   4   7   3        3.74        4.14      1.62 o 
   5   7   3      140.20      140.32      9.12 o 
   6   7   3       55.33       58.47      3.47 o 
   7   7   3       25.39       29.92      2.72 o 
   8   7   3        2.32        5.12      3.22 o 
   9   7   3        8.23        9.13      4.02 o 
  -6   8   3        2.99        1.34      3.87 o 
  -5   8   3       22.32       28.62      3.73 o 
  -4   8   3       90.22       92.27      4.25 o 
  -3   8   3      207.29      190.11      5.55 o 
  -2   8   3       71.30       73.42      3.28 o 
  -1   8   3       14.93       17.11      1.74 o 
   0   8   3       82.53       69.58      3.02 o 
   1   8   3      101.35      107.11      3.71 o 
   2   8   3       94.39       95.73      3.53 o 
   3   8   3      285.96      296.08     10.62 o 
   4   8   3       15.79       18.55      4.40 o 
   5   8   3       64.23       67.08      3.41 o 
   6   8   3        3.08        2.12      2.04 o 
   7   8   3       18.31       21.51      2.66 o 
   8   8   3       13.64       15.26      3.41 o 
   9   8   3        3.27        6.30      3.37 o 
  -5   9   3        5.85        9.85      3.25 o 
  -4   9   3       16.74       16.80      2.80 o 
  -3   9   3      185.23      171.29     10.03 o 
  -2   9   3       69.26       74.27      4.79 o 
  -1   9   3       16.03       13.42      2.10 o 
   0   9   3        3.30        4.42      1.90 o 
   1   9   3       36.79       37.69      4.72 o 
   2   9   3       79.83       83.47      3.68 o 
   3   9   3      165.70      170.02      5.09 o 
   4   9   3       56.40       50.59      3.18 o 
   5   9   3        2.77        3.55      2.89 o 
   6   9   3        2.66        3.74      2.34 o 
   7   9   3        0.14        0.68      2.25 o 
   8   9   3        1.83        2.01      5.25 o 
  -4  10   3       61.09       64.44      5.31 o 
  -3  10   3       19.79       16.51      3.79 o 
  -2  10   3        3.54        3.42      3.20 o 
  -1  10   3      115.89      113.12      7.69 o 
   0  10   3       52.23       64.50      3.49 o 
   1  10   3       13.50       16.80      3.69 o 
   2  10   3       62.57       53.89      3.27 o 
   3  10   3       35.02       38.47      3.02 o 
   4  10   3       30.11       32.04      3.08 o 
   5  10   3       11.86       13.22      2.59 o 
   6  10   3       15.48       20.13      2.95 o 
   7  10   3        7.23       11.09      2.86 o 
   8  10   3        2.71        4.57      7.66 o 
  -3  11   3       12.33       19.56      4.09 o 
  -2  11   3       35.46       31.77      4.35 o 
  -1  11   3       29.96       35.80      9.20 o 
   0  11   3       81.30       88.22      4.26 o 
   1  11   3       99.23      101.74      4.55 o 
   2  11   3       31.94       33.35      3.05 o 
   3  11   3        1.28       -0.54      3.58 o 
   4  11   3       20.64       17.91      2.93 o 
   5  11   3       10.51        9.88      2.80 o 
   6  11   3       22.70       25.36      3.33 o 
   7  11   3        5.44        4.33      2.84 o 
  -2  12   3        6.78        6.57      4.00 o 
  -1  12   3       14.40       15.67      5.68 o 
   0  12   3       11.85       15.79      3.75 o 
   1  12   3       33.31       33.92      3.51 o 
   2  12   3        6.57       10.56      3.90 o 
   3  12   3        2.11        0.83      2.57 o 
   4  12   3        2.66        0.96      2.67 o 
   5  12   3       10.70        9.90      4.36 o 
   1  13   3        7.66        8.14      3.13 o 
   2  13   3       12.41       14.84      3.16 o 
   3  13   3       15.25       18.94      3.48 o 
  -4 -11   4       60.00       58.59      5.77 o 
  -3 -11   4       49.85       47.75      4.94 o 
  -2 -11   4       16.13       16.33      3.50 o 
  -1 -11   4       73.85       57.65      5.25 o 
   0 -11   4       47.05       43.15      4.74 o 
   1 -11   4       18.63       16.55      4.06 o 
   2 -11   4       17.87       19.77      4.14 o 
   3 -11   4       38.95       42.66      5.20 o 
  -5 -10   4        0.31        3.50      3.98 o 
  -4 -10   4       20.18       17.02      5.51 o 
  -3 -10   4       25.20       26.42      3.49 o 
  -2 -10   4       88.33       90.81      4.53 o 
  -1 -10   4        0.77        1.79      2.44 o 
   0 -10   4       52.19       45.33      8.01 o 
   1 -10   4        1.03        1.43      4.59 o 
   2 -10   4       40.42       47.55      4.95 o 
   3 -10   4        5.63       10.08      3.97 o 
   4 -10   4        9.16        8.48      4.55 o 
  -6  -9   4        0.25        0.43      6.58 o 
  -5  -9   4       16.03       20.81      4.25 o 
  -4  -9   4       66.43       62.08      5.20 o 
  -3  -9   4       61.19       73.81      4.19 o 
  -2  -9   4      139.00      125.94      4.90 o 
  -1  -9   4        7.91       14.63      3.59 o 
   0  -9   4        2.93        0.92      4.32 o 
   1  -9   4        4.99        5.24      3.08 o 
   2  -9   4       89.62       80.78      7.90 o 
   3  -9   4       30.30       33.34      7.55 o 
   4  -9   4       40.66       49.21      5.07 o 
   5  -9   4        5.31        6.82      3.59 o 
  -6  -8   4       54.94       53.82      5.38 o 
  -5  -8   4       46.83       44.37      4.74 o 
  -4  -8   4      145.66      131.45      6.60 o 
  -3  -8   4      104.06       96.21      4.25 o 
  -2  -8   4      192.55      201.71      5.74 o 
  -1  -8   4       80.92       77.14      3.62 o 
   0  -8   4       78.80       72.33      3.93 o 
   1  -8   4       58.42       50.34      3.96 o 
   2  -8   4       73.48       78.81      4.87 o 
   3  -8   4       73.97       72.06      6.49 o 
   4  -8   4      112.67      117.72      7.34 o 
   5  -8   4        7.60       10.51      2.93 o 
   6  -8   4        7.51        7.50      2.99 o 
  -7  -7   4       20.99       20.21      4.47 o 
  -6  -7   4       72.79       77.75      5.75 o 
  -5  -7   4       58.27       56.76      4.97 o 
  -4  -7   4       14.86       16.41      3.50 o 
  -3  -7   4      204.26      220.80      6.53 o 
  -2  -7   4       44.56       47.66      2.89 o 
  -1  -7   4       66.57       65.43      3.17 o 
   0  -7   4      273.97      253.72     13.70 o 
   1  -7   4      377.71      393.56      6.91 o 
   2  -7   4        4.00        5.47      1.88 o 
   3  -7   4       10.20        7.45      2.13 o 
   4  -7   4        5.18        4.95      2.38 o 
   5  -7   4       39.84       47.07      3.45 o 
   6  -7   4        9.36       13.50      2.82 o 
   7  -7   4       10.29       10.75      2.92 o 
  -7  -6   4       26.11       15.60      4.12 o 
  -6  -6   4       34.55       31.64      4.30 o 
  -5  -6   4      305.07      280.40      9.19 o 
  -4  -6   4       66.98       76.68      4.84 o 
  -3  -6   4      170.46      184.44      5.00 o 
  -2  -6   4       32.79       33.55      1.97 o 
  -1  -6   4      351.43      313.50      5.41 o 
   0  -6   4       85.77       89.39      3.39 o 
   1  -6   4      353.95      351.66      5.79 o 
   2  -6   4      120.00      122.68      6.29 o 
   3  -6   4       46.19       42.38      2.82 o 
   4  -6   4       39.53       29.34      2.70 o 
   5  -6   4       19.13       17.95      3.40 o 
   6  -6   4       26.24       27.08      3.01 o 
   7  -6   4       20.01       21.20      3.09 o 
   8  -6   4        2.14        6.74      3.92 o 
  -8  -5   4        0.21        1.56      5.19 o 
  -7  -5   4       40.76       33.93      4.38 o 
  -6  -5   4       56.61       49.40      4.60 o 
  -5  -5   4      141.78      140.22      6.65 o 
  -4  -5   4      224.50      251.53      9.71 o 
  -3  -5   4      479.51      482.81     14.40 o 
  -2  -5   4       16.65       19.73      1.67 o 
  -1  -5   4      154.01      133.43      3.21 o 
   0  -5   4      421.65      417.99      6.27 o 
   1  -5   4      800.61      801.58     10.20 o 
   2  -5   4       38.06       31.44      1.83 o 
   3  -5   4       50.30       48.81      2.74 o 
   4  -5   4      247.04      234.56      7.41 o 
   5  -5   4       60.21       62.51      3.31 o 
   6  -5   4        7.47        7.97      2.23 o 
   7  -5   4       15.57       16.72      2.77 o 
   8  -5   4        8.57       14.26      2.88 o 
  -8  -4   4       12.42       10.80      3.05 o 
  -7  -4   4       26.06       27.98      4.54 o 
  -6  -4   4       70.74       71.10      4.95 o 
  -5  -4   4       18.13       25.88      4.77 o 
  -4  -4   4       29.14       39.68      2.67 o 
  -3  -4   4      314.49      312.76      5.24 o 
  -2  -4   4      821.07      883.92     11.01 o 
  -1  -4   4      348.95      375.99      5.71 o 
   0  -4   4       89.70       83.29      2.34 o 
   1  -4   4       90.28      125.87      2.84 o 
   2  -4   4      395.10      409.30      5.94 o 
   3  -4   4      146.27      139.33      3.99 o 
   4  -4   4      106.89      101.27      5.26 o 
   5  -4   4       37.68       34.68      2.58 o 
   6  -4   4       34.71       32.41      2.71 o 
   7  -4   4        0.09       -2.87      2.07 o 
   8  -4   4        3.81        4.94      2.59 o 
   9  -4   4        0.90       -1.95      3.74 o 
  -8  -3   4       30.18       27.93      4.97 o 
  -7  -3   4       77.23       74.45      4.19 o 
  -6  -3   4       10.30       11.98      3.09 o 
  -5  -3   4       35.67       31.54      2.69 o 
  -4  -3   4       19.51       16.66      2.12 o 
  -3  -3   4       51.45       48.98      1.92 o 
  -2  -3   4      210.98      203.24      3.71 o 
  -1  -3   4      419.23      498.27      6.88 o 
   0  -3   4      453.49      458.99      6.29 o 
   1  -3   4       18.44       18.92      1.23 o 
   2  -3   4       58.46       40.82      1.61 o 
   3  -3   4       83.77       78.73      2.84 o 
   4  -3   4      202.66      186.40      5.95 o 
   5  -3   4        3.55        4.86      1.81 o 
   6  -3   4       18.34       17.05      2.20 o 
   7  -3   4        0.51       -0.32      2.17 o 
   8  -3   4       11.35        6.92      2.53 o 
   9  -3   4        1.53        7.28      3.53 o 
  -8  -2   4      101.81      120.66      5.47 o 
  -7  -2   4       73.64       70.19      3.98 o 
  -6  -2   4      201.33      178.22      5.55 o 
  -5  -2   4        0.71       -0.63      1.86 o 
  -4  -2   4       86.43       93.33      3.56 o 
  -3  -2   4      269.82      319.08      6.41 o 
  -2  -2   4     1400.55     1593.84     17.62 o 
  -1  -2   4      445.23      541.94      6.99 o 
   0  -2   4      395.50      445.16      5.94 o 
   1  -2   4      118.98      167.98      3.01 o 
   2  -2   4      281.58      317.97      4.63 o 
   3  -2   4      301.22      282.30      5.46 o 
   4  -2   4      181.78      166.46      4.30 o 
   5  -2   4      167.01      156.87      5.27 o 
   6  -2   4       21.34       25.31      3.00 o 
   7  -2   4       13.45       17.40      2.43 o 
   8  -2   4       12.70       14.81      3.42 o 
   9  -2   4        5.17        6.92      3.44 o 
  -8  -1   4       56.49       54.74      9.09 o 
  -7  -1   4       23.41       25.34      2.90 o 
  -6  -1   4       51.92       54.62      3.34 o 
  -5  -1   4      102.89       86.92      4.30 o 
  -4  -1   4       97.32       84.64      3.31 o 
  -3  -1   4       87.98       96.32      3.23 o 
  -2  -1   4     1879.21     2229.75     28.11 o 
  -1  -1   4      417.54      472.09      6.24 o 
   0  -1   4      145.23       94.23      2.10 o 
   1  -1   4      829.31      754.48      8.85 o 
   2  -1   4        1.21        2.90      0.97 o 
   3  -1   4       54.55       60.43      1.70 o 
   4  -1   4      203.19      208.82      3.57 o 
   5  -1   4      178.22      168.57      4.45 o 
   6  -1   4       71.29       69.76      5.63 o 
   7  -1   4       19.42       15.63      2.33 o 
   8  -1   4        1.15       -3.26      2.17 o 
   9  -1   4        3.18        1.35      3.25 o 
  -8   0   4        8.01        6.40      4.09 o 
  -7   0   4        5.87        3.62      2.45 o 
  -6   0   4       10.39       17.29      3.11 o 
  -5   0   4        3.51        4.32      1.79 o 
  -4   0   4      692.62      688.18     11.25 o 
  -3   0   4      474.71      465.26      8.05 o 
  -2   0   4      205.38      250.02      4.99 o 
  -1   0   4      155.12      155.08      2.74 o 
   0   0   4      241.13      292.05      4.11 o 
   1   0   4      263.61      212.28      3.20 o 
   2   0   4       57.11       83.16      1.85 o 
   3   0   4      219.47      199.94      4.08 o 
   4   0   4        1.48        3.00      0.96 o 
   5   0   4        5.11        4.12      1.00 o 
   6   0   4       20.04       21.52      2.17 o 
   7   0   4       90.94       93.50      9.82 o 
   8   0   4        0.94       -0.16      2.24 o 
   9   0   4        1.66        2.37      7.11 o 
  10   0   4        0.06       10.66      3.82 o 
  -8   1   4        0.23        2.28      3.41 o 
  -7   1   4       18.71       22.09      2.96 o 
  -6   1   4       20.26       19.00      3.40 o 
  -5   1   4      593.15      578.85     10.48 o 
  -4   1   4      207.51      211.38      6.35 o 
  -3   1   4      759.61      706.95     10.91 o 
  -2   1   4        0.97        1.12      1.11 o 
  -1   1   4        2.45        1.65      0.71 o 
   0   1   4      119.12      149.52      2.52 o 
   1   1   4     1191.83     1187.70     15.12 o 
   2   1   4     3407.95     3735.46     43.88 o 
   3   1   4      276.87      289.21      4.22 o 
   4   1   4        6.65        3.03      1.14 o 
   5   1   4       92.29      100.68      2.60 o 
   6   1   4        6.21        4.51      1.25 o 
   7   1   4        3.05        3.44      1.88 o 
   8   1   4       71.82       76.18      3.91 o 
   9   1   4       14.34       19.48      3.71 o 
  10   1   4        0.64       10.16      3.75 o 
  -8   2   4        2.83        4.99      3.70 o 
  -7   2   4        4.33       10.03      3.31 o 
  -6   2   4        6.43        8.06      2.18 o 
  -5   2   4      743.29      754.57     15.24 o 
  -4   2   4      299.12      288.79      7.05 o 
  -3   2   4      210.71      194.12      4.59 o 
  -2   2   4      123.34      111.63      2.43 o 
  -1   2   4       83.97       45.71      1.63 o 
   0   2   4      100.40       75.82      1.68 o 
   1   2   4     1470.74     1567.69     28.26 o 
   2   2   4      280.55      281.43      4.88 o 
   3   2   4     1047.93     1016.23     11.57 o 
   4   2   4      182.19      151.48      3.01 o 
   5   2   4        1.84        0.70      1.00 o 
   6   2   4       26.48       28.52      1.81 o 
   7   2   4       18.34       20.14      1.83 o 
   8   2   4       21.74       17.29      2.50 o 
   9   2   4        2.63       10.35      5.01 o 
  10   2   4        3.96        9.97      3.78 o 
  -8   3   4        1.75        1.48      3.55 o 
  -7   3   4       73.44       71.14     11.44 o 
  -6   3   4       55.25       47.46      3.19 o 
  -5   3   4       22.32       17.91      3.76 o 
  -4   3   4       46.03       35.62      2.43 o 
  -3   3   4      224.98      234.25      4.21 o 
  -2   3   4      172.78      148.00      3.42 o 
  -1   3   4      255.89      258.19      4.78 o 
   0   3   4      278.74      285.77      4.16 o 
   1   3   4       12.74       11.04      1.28 o 
   2   3   4        1.13        1.03      1.21 o 
   3   3   4        2.38        4.15      1.28 o 
   4   3   4      393.15      373.11      5.52 o 
   5   3   4       30.83       38.81      1.93 o 
   6   3   4       21.62       27.19      1.80 o 
   7   3   4        2.66        4.59      2.22 o 
   8   3   4        5.59        6.36      1.70 o 
   9   3   4        0.09        1.93      2.96 o 
  10   3   4        1.21        2.79      3.56 o 
  -7   4   4        7.42       14.09      4.52 o 
  -6   4   4      142.74      139.45      6.62 o 
  -5   4   4       37.94       34.13      2.80 o 
  -4   4   4       14.84        7.23      1.78 o 
  -3   4   4        4.38        6.64      1.25 o 
  -2   4   4      630.56      584.98      7.86 o 
  -1   4   4      916.92      901.66     10.79 o 
   0   4   4      696.12      645.49      9.75 o 
   1   4   4       38.64       44.98      1.51 o 
   2   4   4       52.81       54.86      2.48 o 
   3   4   4       24.77       31.87      1.41 o 
   4   4   4       46.46       41.58      1.75 o 
   5   4   4      264.02      251.57      4.60 o 
   6   4   4      103.49       98.41      2.95 o 
   7   4   4       10.12       10.41      1.65 o 
   8   4   4        1.44        1.91      1.73 o 
   9   4   4        2.83        4.72      3.11 o 
  10   4   4        1.83        6.83      3.57 o 
  -7   5   4       28.46       30.55      7.63 o 
  -6   5   4       98.43       97.11     12.37 o 
  -5   5   4       36.00       36.58      3.70 o 
  -4   5   4      188.49      189.30      5.27 o 
  -3   5   4       23.45       26.72      1.76 o 
  -2   5   4      229.52      212.55      4.13 o 
  -1   5   4      132.03      113.46      2.78 o 
   0   5   4      658.88      643.60     17.94 o 
   1   5   4       95.52      101.17      2.90 o 
   2   5   4      433.35      487.83      8.75 o 
   3   5   4       64.89       58.12      1.90 o 
   4   5   4       97.16      116.79      2.88 o 
   5   5   4       36.12       36.29      1.90 o 
   6   5   4       32.67       36.27      2.31 o 
   7   5   4       25.61       25.97      2.81 o 
   8   5   4        3.28        5.03      1.86 o 
   9   5   4        4.59        2.94      2.37 o 
  10   5   4        1.34        3.55      4.83 o 
  -7   6   4        6.60        5.90      3.56 o 
  -6   6   4       25.63       22.02      7.83 o 
  -5   6   4       92.13       80.80      5.13 o 
  -4   6   4        6.26        8.28      1.65 o 
  -3   6   4       57.83       48.44      2.31 o 
  -2   6   4       29.45       30.74      1.90 o 
  -1   6   4       38.49       30.57      2.01 o 
   0   6   4      118.88      102.02      3.19 o 
   1   6   4      320.92      302.45      6.52 o 
   2   6   4        9.40       10.23      1.37 o 
   3   6   4       21.31       18.10      1.32 o 
   4   6   4       14.38       14.83      1.75 o 
   5   6   4       53.97       45.34      2.24 o 
   6   6   4        2.96        2.32      1.49 o 
   7   6   4       11.96       14.44      2.13 o 
   8   6   4        3.94        5.30      3.66 o 
   9   6   4        0.43        4.55      2.88 o 
  -6   7   4        3.51        0.54      2.99 o 
  -5   7   4       16.35       16.98      6.01 o 
  -4   7   4       16.40       19.37      2.59 o 
  -3   7   4       78.61       79.02      5.44 o 
  -2   7   4       58.16       60.77      2.54 o 
  -1   7   4      154.24      152.06      4.25 o 
   0   7   4       66.34       66.80      2.39 o 
   1   7   4      224.81      215.03      4.13 o 
   2   7   4       26.13       23.12      1.89 o 
   3   7   4      104.81       83.66      3.19 o 
   4   7   4        3.05        3.39      1.64 o 
   5   7   4        2.50        1.27      1.72 o 
   6   7   4       80.80       87.08      3.68 o 
   7   7   4       24.89       29.52      2.66 o 
   8   7   4        1.10       -1.70      2.06 o 
   9   7   4        2.92        0.97      2.96 o 
  -6   8   4        0.68        4.46      3.44 o 
  -5   8   4       11.19       10.70      3.80 o 
  -4   8   4       71.46       74.36      3.97 o 
  -3   8   4      115.90      108.24      4.29 o 
  -2   8   4        5.37        7.52      1.81 o 
  -1   8   4      450.04      472.30      7.50 o 
   0   8   4        9.53        7.16      3.35 o 
   1   8   4       58.80       56.21      3.53 o 
   2   8   4       66.56       61.52      2.96 o 
   3   8   4      107.83      126.89      5.78 o 
   4   8   4       70.51       73.84      3.40 o 
   5   8   4       50.41       55.50      3.21 o 
   6   8   4        0.32        4.01      1.96 o 
   7   8   4        7.42       11.25      2.41 o 
   8   8   4        9.22        6.29      2.52 o 
   9   8   4        3.08       11.05      6.32 o 
  -5   9   4        6.81       13.01      3.48 o 
  -4   9   4        6.07        5.28      3.58 o 
  -3   9   4       99.21       96.99      4.46 o 
  -2   9   4      181.66      188.10      7.15 o 
  -1   9   4        7.90        6.93      2.24 o 
   0   9   4        0.75       -1.03      1.75 o 
   1   9   4        7.80        8.78      2.33 o 
   2   9   4       73.02       61.50      3.22 o 
   3   9   4       35.46       45.75      2.97 o 
   4   9   4       51.20       45.80      5.08 o 
   5   9   4       35.60       38.30      2.97 o 
   6   9   4        0.39       -3.17      2.11 o 
   7   9   4        0.85        1.48      2.26 o 
   8   9   4        2.46       11.37      2.75 o 
  -4  10   4       30.59       25.97      6.07 o 
  -3  10   4       11.27        9.07      3.73 o 
  -2  10   4       41.25       39.72      4.27 o 
  -1  10   4       12.39       15.88      2.73 o 
   0  10   4       58.03       60.03      3.49 o 
   1  10   4        1.21        2.46      2.81 o 
   2  10   4       10.45       11.06      2.28 o 
   3  10   4       66.46       79.41      3.90 o 
   4  10   4       45.58       47.50      5.21 o 
   5  10   4        0.13       -1.90      2.23 o 
   6  10   4       12.21       11.28      2.70 o 
   7  10   4        0.98        3.30      2.55 o 
   8  10   4        0.74       -0.77      5.38 o 
  -3  11   4        3.51        6.30      3.75 o 
  -2  11   4       30.34       29.77      4.37 o 
  -1  11   4       11.00       15.52      3.69 o 
   0  11   4       85.36       93.65      4.46 o 
   1  11   4       54.22       56.40      3.79 o 
   2  11   4       52.40       55.32      3.66 o 
   3  11   4        0.22        0.93      3.81 o 
   4  11   4        6.87       11.09      2.80 o 
   5  11   4       10.27        8.58      2.80 o 
   6  11   4       14.53       17.84      3.67 o 
   7  11   4        6.93       11.77      3.57 o 
  -1  12   4       19.77       19.58      4.28 o 
   0  12   4       10.22       13.16      2.88 o 
   1  12   4       28.47       26.32      3.25 o 
   2  12   4       15.78       16.99      3.07 o 
   3  12   4        5.43        5.95      2.77 o 
   4  12   4        0.30        1.81      3.19 o 
   5  12   4        1.30       -3.56      3.08 o 
   1  13   4       14.65       22.97      3.42 o 
   2  13   4        3.21        6.10      2.85 o 
   3  13   4        8.10       10.09      4.03 o 
  -2 -11   5        7.78        9.38      3.12 o 
  -1 -11   5       42.28       37.63      8.99 o 
   0 -11   5       48.20       43.76      5.09 o 
   1 -11   5        4.07        2.25      3.77 o 
   2 -11   5       20.12       19.71      4.54 o 
  -4 -10   5       23.99       17.68      4.42 o 
  -3 -10   5       34.15       30.84      9.02 o 
  -2 -10   5       55.38       59.35      4.05 o 
  -1 -10   5       16.18       22.09      3.20 o 
   0 -10   5       30.50       30.70      4.64 o 
   1 -10   5       19.02       15.88      3.99 o 
   2 -10   5       19.36       20.25      4.20 o 
   3 -10   5        8.18        8.88      4.05 o 
   4 -10   5        4.11        3.42      4.62 o 
  -5  -9   5        1.93       -2.33      3.68 o 
  -4  -9   5       23.98       21.49      4.39 o 
  -3  -9   5       18.41       15.91      3.75 o 
  -2  -9   5       51.06       52.68      3.64 o 
  -1  -9   5       16.79       22.43      2.87 o 
   0  -9   5       25.03       28.21      9.95 o 
   1  -9   5        0.28       -0.63      3.00 o 
   2  -9   5       13.83       12.86      4.65 o 
   3  -9   5       18.74       21.62      4.06 o 
   4  -9   5       14.45       15.30      4.20 o 
   5  -9   5        3.27        3.08      3.89 o 
  -6  -8   5        0.27        2.62      3.85 o 
  -5  -8   5       72.83       82.20     12.95 o 
  -4  -8   5       85.68       79.78      5.68 o 
  -3  -8   5       57.11       57.84      4.94 o 
  -2  -8   5      204.64      195.54      7.50 o 
  -1  -8   5       82.02       77.31      3.83 o 
   0  -8   5        8.56        8.17      2.08 o 
   1  -8   5       64.75       64.82      4.61 o 
   2  -8   5       21.13       19.44      5.38 o 
   3  -8   5       65.34       65.92      5.08 o 
   4  -8   5       57.44       58.58      3.95 o 
   5  -8   5       16.65       16.12      3.21 o 
   6  -8   5        7.17       13.07      3.27 o 
  -6  -7   5       55.91       69.65      7.57 o 
  -5  -7   5      109.65      102.00      7.07 o 
  -4  -7   5       16.00       17.94      4.21 o 
  -3  -7   5      121.29      115.78      5.90 o 
  -2  -7   5       28.94       33.18      3.25 o 
  -1  -7   5       33.23       28.96      2.56 o 
   0  -7   5       90.23       94.33      4.13 o 
   1  -7   5      327.38      308.27      7.38 o 
   2  -7   5       13.15       17.87      3.14 o 
   3  -7   5        2.68        1.79      2.04 o 
   4  -7   5       47.81       52.39      3.58 o 
   5  -7   5        9.06       14.09      2.80 o 
   6  -7   5        2.47        4.49      5.14 o 
   7  -7   5        9.37        8.09      5.02 o 
  -7  -6   5        8.08        1.62      6.96 o 
  -6  -6   5       25.75       17.03      4.07 o 
  -5  -6   5      162.17      153.23      7.27 o 
  -4  -6   5       29.95       34.31      4.08 o 
  -3  -6   5       26.91       25.06      3.46 o 
  -2  -6   5       77.33       72.65      3.04 o 
  -1  -6   5      137.61      127.02      3.44 o 
   0  -6   5       69.61       73.89      2.68 o 
   1  -6   5       67.13       71.01      2.64 o 
   2  -6   5      206.85      226.15      6.82 o 
   3  -6   5       74.47       70.82      4.08 o 
   4  -6   5       62.50       64.17      3.93 o 
   5  -6   5        1.95        0.77      2.22 o 
   6  -6   5       12.74       16.87      2.73 o 
   7  -6   5        6.81        9.70      2.83 o 
  -7  -5   5       35.43       24.54      4.24 o 
  -6  -5   5       21.55       13.88      3.66 o 
  -5  -5   5       74.35       58.54      3.64 o 
  -4  -5   5      178.87      187.97      5.54 o 
  -3  -5   5       64.15       58.94      3.11 o 
  -2  -5   5      228.15      247.36      4.82 o 
  -1  -5   5       19.75       17.61      1.66 o 
   0  -5   5      251.86      269.88      4.94 o 
   1  -5   5      182.01      172.77      3.81 o 
   2  -5   5      131.10      135.02      3.31 o 
   3  -5   5       61.46       57.02      2.95 o 
   4  -5   5       69.51       63.26      3.32 o 
   5  -5   5       39.88       36.40      4.41 o 
   6  -5   5        3.28        6.26      2.21 o 
   7  -5   5        3.63        6.76      3.11 o 
   8  -5   5       15.95       20.21      3.26 o 
  -7  -4   5        3.47       10.11      2.78 o 
  -6  -4   5      114.73      108.63      4.79 o 
  -5  -4   5        0.88       -3.11      2.07 o 
  -4  -4   5      146.90      147.88      4.79 o 
  -3  -4   5      240.00      237.52      5.82 o 
  -2  -4   5      542.80      576.34      8.12 o 
  -1  -4   5      227.71      267.93      4.78 o 
   0  -4   5       79.41       98.56      3.12 o 
   1  -4   5       31.11       36.01      1.83 o 
   2  -4   5      196.38      175.88      3.64 o 
   3  -4   5       49.05       44.36      2.52 o 
   4  -4   5       89.13       87.05      4.48 o 
   5  -4   5       61.72       65.91      3.25 o 
   6  -4   5       37.84       35.82      2.88 o 
   7  -4   5        2.88        6.46      2.35 o 
   8  -4   5        0.41        4.72      2.53 o 
  -8  -3   5       36.52       35.08      3.92 o 
  -7  -3   5       33.48       43.14      3.55 o 
  -6  -3   5       38.73       46.13      3.41 o 
  -5  -3   5        3.35        0.15      2.00 o 
  -4  -3   5      116.19       98.30      3.89 o 
  -3  -3   5       21.56       17.33      2.18 o 
  -2  -3   5      115.50      105.18      2.77 o 
  -1  -3   5      172.75      166.90      3.45 o 
   0  -3   5      522.57      548.70      7.50 o 
   1  -3   5       22.96       24.01      1.69 o 
   2  -3   5       29.38       31.64      1.59 o 
   3  -3   5       35.23       32.77      1.94 o 
   4  -3   5       83.60       82.54      4.38 o 
   5  -3   5        2.45        1.15      1.73 o 
   6  -3   5       17.89       20.94      2.75 o 
   7  -3   5        4.57        4.55      2.16 o 
   8  -3   5        0.44        0.08      2.40 o 
   9  -3   5        1.33       -0.22      2.79 o 
  -8  -2   5        1.10        1.51      2.93 o 
  -7  -2   5       61.90       60.14      3.93 o 
  -6  -2   5      112.89      101.38      4.50 o 
  -5  -2   5      177.76      169.71      5.30 o 
  -4  -2   5       13.83       13.63      2.19 o 
  -3  -2   5       97.09      110.50      3.71 o 
  -2  -2   5        3.90        3.17      1.10 o 
  -1  -2   5      532.17      659.97      8.49 o 
   0  -2   5      320.98      311.83      4.84 o 
   1  -2   5      789.01      871.39     10.48 o 
   2  -2   5       35.28       24.71      1.38 o 
   3  -2   5       36.53       51.80      2.11 o 
   4  -2   5       84.68       91.99      3.23 o 
   5  -2   5       39.88       39.96      2.51 o 
   6  -2   5       24.63       20.90      2.71 o 
   7  -2   5       12.20       14.27      4.51 o 
   8  -2   5        1.92        3.47      2.34 o 
   9  -2   5        5.15       -0.23      3.32 o 
  -8  -1   5       52.87       56.81      4.25 o 
  -7  -1   5       42.88       40.13      3.46 o 
  -6  -1   5       30.66       29.80      3.00 o 
  -5  -1   5      269.21      256.76     14.06 o 
  -4  -1   5       27.28       19.53      2.10 o 
  -3  -1   5      144.37      144.36      4.16 o 
  -2  -1   5      548.23      597.19      9.62 o 
  -1  -1   5      736.52      842.17     10.16 o 
   0  -1   5      154.78      155.46      3.00 o 
   1  -1   5      542.89      621.73      7.82 o 
   2  -1   5      121.61      128.00      2.66 o 
   3  -1   5      159.92      108.61      2.47 o 
   4  -1   5       43.11       35.80      1.61 o 
   5  -1   5      187.95      170.81      4.55 o 
   6  -1   5       30.06       27.01      2.33 o 
   7  -1   5       14.60       15.08      2.28 o 
   8  -1   5        3.37        3.79      2.33 o 
   9  -1   5        1.43        6.43      3.17 o 
  -8   0   5        9.15        9.45      4.13 o 
  -7   0   5       38.59       34.53      3.36 o 
  -6   0   5        0.91       -0.53      2.35 o 
  -5   0   5      109.85       87.62      3.82 o 
  -4   0   5        2.56        2.34      1.73 o 
  -3   0   5      118.31       94.91      3.37 o 
  -2   0   5      442.48      400.28      7.16 o 
  -1   0   5      222.01      206.08      3.56 o 
   0   0   5       64.42       74.22      1.95 o 
   1   0   5      317.48      311.50     12.47 o 
   2   0   5      284.48      266.93      4.05 o 
   3   0   5      221.67      224.67      3.71 o 
   4   0   5      134.75      134.99      2.91 o 
   5   0   5        8.58        6.52      1.94 o 
   6   0   5       10.23       10.02      1.91 o 
   7   0   5       22.49       20.77      2.39 o 
   8   0   5        1.11        1.34      2.19 o 
   9   0   5        0.02       -0.12      2.60 o 
  10   0   5        0.03        1.89      3.53 o 
  -8   1   5        1.98        4.26      3.93 o 
  -7   1   5       20.79       22.95      3.05 o 
  -6   1   5       43.88       50.43      3.38 o 
  -5   1   5       16.16       16.79      3.82 o 
  -4   1   5      515.80      529.51      9.60 o 
  -3   1   5      363.35      343.95      6.80 o 
  -2   1   5      182.06      201.01      4.58 o 
  -1   1   5        2.97        1.94      0.83 o 
   0   1   5        9.36       10.16      1.64 o 
   1   1   5       17.46        8.38      1.17 o 
   2   1   5     1259.99     1395.38     18.00 o 
   3   1   5      163.45      127.91      2.56 o 
   4   1   5       73.34       82.06      2.18 o 
   5   1   5       26.77       35.08      2.38 o 
   6   1   5        1.45        5.42      1.25 o 
   7   1   5        3.80        3.38      1.95 o 
   8   1   5       11.98       14.12      2.62 o 
   9   1   5       10.21       10.56      2.80 o 
  10   1   5        0.72        2.59      4.74 o 
  -8   2   5       29.26       38.56      4.94 o 
  -7   2   5        0.32       -4.11      3.71 o 
  -6   2   5       26.70       30.74      2.97 o 
  -5   2   5      222.33      209.14      5.83 o 
  -4   2   5      247.45      263.91      6.22 o 
  -3   2   5      305.37      272.68      5.90 o 
  -2   2   5      308.25      315.98      4.95 o 
  -1   2   5      216.74      181.13      4.31 o 
   0   2   5      114.57      116.39      2.35 o 
   1   2   5       84.97      130.53      3.50 o 
   2   2   5     2069.97     1904.39     23.74 o 
   3   2   5      527.55      557.35      7.11 o 
   4   2   5       76.99       71.55      3.80 o 
   5   2   5       46.81       46.12      1.89 o 
   6   2   5        9.92        8.44      1.39 o 
   7   2   5        0.46       -0.13      1.42 o 
   8   2   5       30.24       34.81      3.04 o 
   9   2   5        3.24        4.13      2.54 o 
  10   2   5        3.50        5.85      3.62 o 
  -7   3   5       13.07       18.11      3.71 o 
  -6   3   5       26.70       29.10      3.53 o 
  -5   3   5        2.01        2.56      2.05 o 
  -4   3   5       89.89       78.48      5.07 o 
  -3   3   5      278.42      278.36      4.89 o 
  -2   3   5      125.48      124.59      2.88 o 
  -1   3   5       40.05       43.94      1.67 o 
   0   3   5      516.38      492.78      6.48 o 
   1   3   5      291.95      289.84      7.61 o 
   2   3   5        2.36       10.12      1.36 o 
   3   3   5        5.96        9.50      1.20 o 
   4   3   5       91.56       82.42      2.22 o 
   5   3   5       10.55       15.36      1.33 o 
   6   3   5       34.48       35.47      1.96 o 
   7   3   5        7.31        6.46      1.51 o 
   8   3   5        2.49        3.21      2.13 o 
   9   3   5        0.12        0.62      2.97 o 
  10   3   5        0.34        1.79      3.71 o 
  -7   4   5       22.51       26.12      4.17 o 
  -6   4   5       45.52       47.34      8.12 o 
  -5   4   5       36.58       41.87      3.12 o 
  -4   4   5        3.26        3.67      1.78 o 
  -3   4   5       13.03       16.08      2.80 o 
  -2   4   5       46.11       32.26      2.06 o 
  -1   4   5      590.33      654.03      8.53 o 
   0   4   5      117.81       93.43      2.33 o 
   1   4   5      263.49      221.96      5.67 o 
   2   4   5       37.70       24.95      1.27 o 
   3   4   5       13.56       13.83      1.45 o 
   4   4   5        1.65        0.97      1.10 o 
   5   4   5       24.34       21.46      1.59 o 
   6   4   5       77.19       69.45      2.59 o 
   7   4   5       27.19       28.44      2.15 o 
   8   4   5        0.29        0.52      1.72 o 
   9   4   5        0.80        1.15      2.44 o 
  10   4   5        0.56        8.18      5.39 o 
  -7   5   5       16.19       21.30      4.11 o 
  -6   5   5       43.56       32.78      4.25 o 
  -5   5   5      104.68       96.59      5.02 o 
  -4   5   5      167.73      155.99      9.94 o 
  -3   5   5       28.49       37.14      2.97 o 
  -2   5   5        6.43        7.49      1.41 o 
  -1   5   5      198.46      201.58      3.95 o 
   0   5   5      321.96      291.37      4.76 o 
   1   5   5      669.65      664.80      8.53 o 
   2   5   5       18.26       13.56      1.20 o 
   3   5   5      134.24      136.55      3.01 o 
   4   5   5       41.86       39.33      1.79 o 
   5   5   5       56.15       56.06      2.25 o 
   6   5   5       20.43       19.24      1.77 o 
   7   5   5       22.58       19.58      1.90 o 
   8   5   5        0.44        2.60      1.75 o 
   9   5   5        5.16        7.47      2.60 o 
  -6   6   5       20.82       16.47      3.82 o 
  -5   6   5       82.33       85.26      5.35 o 
  -4   6   5       57.14       56.09      3.29 o 
  -3   6   5       19.41       22.95      1.82 o 
  -2   6   5       51.92       59.60      2.45 o 
  -1   6   5       51.23       49.76      2.12 o 
   0   6   5        6.89        7.47      1.54 o 
   1   6   5      168.04      148.90      3.30 o 
   2   6   5      187.49      181.14      4.63 o 
   3   6   5        7.85        6.60      1.11 o 
   4   6   5       51.69       55.50      2.51 o 
   5   6   5       18.05       16.18      1.60 o 
   6   6   5        0.09        1.77      1.39 o 
   7   6   5        7.02        5.41      1.86 o 
   8   6   5        3.60        4.00      2.41 o 
   9   6   5        1.04        0.01      2.80 o 
  -6   7   5       11.54       13.88      3.82 o 
  -5   7   5       40.36       36.60      4.08 o 
  -4   7   5        0.28       -3.90      2.60 o 
  -3   7   5       13.22        9.91      1.81 o 
  -2   7   5       76.90       85.75      3.00 o 
  -1   7   5       33.11       30.36      2.36 o 
   0   7   5      132.79      136.96      3.46 o 
   1   7   5       32.32       31.82      2.68 o 
   2   7   5       28.90       24.18      1.66 o 
   3   7   5       11.64       11.49      1.89 o 
   4   7   5       13.66       14.61      1.94 o 
   5   7   5       29.27       25.47      2.28 o 
   6   7   5        6.57        6.21      1.98 o 
   7   7   5        4.03        2.95      1.95 o 
   8   7   5        5.86        7.08      2.84 o 
   9   7   5        0.09        2.86      4.14 o 
  -5   8   5        1.85        4.02      4.35 o 
  -4   8   5       25.70       29.41      3.83 o 
  -3   8   5       40.72       44.52      6.12 o 
  -2   8   5       51.47       51.09      2.72 o 
  -1   8   5       92.17       98.84      3.54 o 
   0   8   5      201.65      217.26      4.67 o 
   1   8   5        5.92        5.73      1.83 o 
   2   8   5       29.43       30.98      2.41 o 
   3   8   5       76.36       76.71      3.34 o 
   4   8   5       31.39       30.82      2.56 o 
   5   8   5        0.56        0.68      1.87 o 
   6   8   5       46.85       52.95      3.21 o 
   7   8   5        2.39        3.91      2.17 o 
   8   8   5        5.85        6.23      2.93 o 
   9   8   5        1.52        6.02      4.30 o 
  -4   9   5       10.13        4.60      3.24 o 
  -3   9   5       58.58       59.19      3.77 o 
  -2   9   5       70.75       72.40      3.83 o 
  -1   9   5       83.90       94.75      6.26 o 
   0   9   5        3.25        1.74      1.96 o 
   1   9   5        7.34       10.28      2.06 o 
   2   9   5       42.32       43.42      2.85 o 
   3   9   5       15.83       20.11      2.36 o 
   4   9   5       31.09       33.52      2.85 o 
   5   9   5       48.69       48.33      3.31 o 
   6   9   5        0.26       -0.14      2.55 o 
   7   9   5        0.25       -0.26      2.82 o 
   8   9   5        0.68        1.38      3.00 o 
  -3  10   5       32.93       28.22      4.36 o 
  -2  10   5       29.79       29.28      4.08 o 
  -1  10   5        5.13       12.92      2.71 o 
   0  10   5       16.91       18.83      3.04 o 
   1  10   5        0.26       -1.58      2.15 o 
   2  10   5        2.89        0.53      2.63 o 
   3  10   5       38.05       41.85      3.22 o 
   4  10   5       16.02       17.29      4.35 o 
   5  10   5        5.06        8.43      3.08 o 
   6  10   5        1.29        3.11      3.51 o 
   7  10   5        2.03        1.03      2.93 o 
   8  10   5        0.01       -4.26      2.90 o 
  -2  11   5       10.62       13.09      3.88 o 
  -1  11   5        6.68       11.07      2.99 o 
   0  11   5       26.02       23.39      3.12 o 
   1  11   5       61.69       60.61      4.20 o 
   2  11   5        6.23        7.70      3.22 o 
   3  11   5       13.94       11.04      3.28 o 
   4  11   5        5.07        5.68      3.78 o 
   5  11   5        2.58        2.33      2.96 o 
   6  11   5        3.23        4.91      3.37 o 
   7  11   5        6.76        8.18      3.36 o 
  -1  12   5        9.26        7.58      3.91 o 
   0  12   5       12.60       12.44      4.18 o 
   1  12   5       22.23       21.78      3.72 o 
   2  12   5       31.44       22.10      5.28 o 
   3  12   5        1.00        2.78      3.40 o 
   4  12   5        1.12        1.90      3.16 o 
   5  12   5        0.73       -0.01      4.09 o 
  -3 -10   6       58.35       55.99     10.40 o 
  -2 -10   6       31.41       33.95     10.86 o 
  -1 -10   6       21.10       18.77      4.08 o 
   0 -10   6       23.09       25.10      5.09 o 
   1 -10   6       50.63       43.99      4.85 o 
   2 -10   6        5.23       14.16      3.98 o 
   3 -10   6        7.89       11.54      4.12 o 
  -4  -9   6        1.11        1.76      3.91 o 
  -3  -9   6        3.61        5.74      3.75 o 
  -2  -9   6       63.16       58.18      5.11 o 
  -1  -9   6       13.55       15.10      2.87 o 
   0  -9   6        7.82       10.77      5.14 o 
   1  -9   6       12.34       17.27      3.63 o 
   2  -9   6        0.20        4.34      3.21 o 
   3  -9   6       12.53       18.43      4.11 o 
   4  -9   6        7.71        5.87      3.97 o 
  -5  -8   6       15.45        7.39      4.14 o 
  -4  -8   6       24.18       18.91      4.38 o 
  -3  -8   6       61.98       55.27      5.06 o 
  -2  -8   6       80.55       71.20      5.96 o 
  -1  -8   6       57.76       58.70      3.63 o 
   0  -8   6       24.48       25.58      5.76 o 
   1  -8   6        1.01        4.76      3.13 o 
   2  -8   6       15.09       17.27      3.39 o 
   3  -8   6       37.69       45.39      4.47 o 
   4  -8   6       12.49       10.99      3.57 o 
   5  -8   6       21.74       25.19      4.01 o 
   6  -8   6        3.88        8.70      3.24 o 
  -6  -7   6        5.21       11.02      4.13 o 
  -5  -7   6       53.80       56.93     10.25 o 
  -4  -7   6       82.75       77.23     17.21 o 
  -3  -7   6       55.78       60.85      5.04 o 
  -2  -7   6      215.34      209.08      7.19 o 
  -1  -7   6        8.18        6.55      3.17 o 
   0  -7   6       41.64       38.36      2.83 o 
   1  -7   6      105.64       99.24      3.91 o 
   2  -7   6       52.73       56.57      3.70 o 
   3  -7   6        8.02        9.17      2.41 o 
   4  -7   6       24.65       29.02      3.08 o 
   5  -7   6       32.03       26.02      3.23 o 
   6  -7   6        1.23        5.31      2.82 o 
  -6  -6   6       48.22       49.01      5.20 o 
  -5  -6   6       41.25       38.70      4.60 o 
  -4  -6   6       82.04       94.38      8.52 o 
  -3  -6   6       38.50       35.79      6.53 o 
  -2  -6   6       28.51       26.97      2.59 o 
  -1  -6   6       46.42       45.30      2.45 o 
   0  -6   6       31.48       34.62      2.22 o 
   1  -6   6       41.02       34.43      3.11 o 
   2  -6   6      163.27      197.52      6.56 o 
   3  -6   6       17.96       11.93      2.30 o 
   4  -6   6        1.47       -0.59      2.26 o 
   5  -6   6        1.24        2.99      2.42 o 
   6  -6   6        5.83        8.72      2.75 o 
   7  -6   6        4.19        3.78      3.60 o 
  -7  -5   6        5.53        7.66      4.00 o 
  -6  -5   6       21.16       17.80      4.07 o 
  -5  -5   6       23.43       18.87      3.86 o 
  -4  -5   6      230.75      232.33     15.62 o 
  -3  -5   6      140.38      130.88      6.65 o 
  -2  -5   6       94.19       83.50      2.97 o 
  -1  -5   6       85.99       75.98      2.81 o 
   0  -5   6      169.92      179.11      4.63 o 
   1  -5   6       48.57       44.41      2.24 o 
   2  -5   6      120.41      122.84      3.33 o 
   3  -5   6       49.89       44.46      2.80 o 
   4  -5   6        4.43        4.02      2.63 o 
   5  -5   6       11.19       12.23      2.42 o 
   6  -5   6        2.42        2.48      2.95 o 
   7  -5   6        2.42        6.46      2.63 o 
   8  -5   6        5.98       11.66      3.45 o 
  -7  -4   6       18.81       19.08      4.22 o 
  -6  -4   6       58.13       58.81      3.93 o 
  -5  -4   6      109.01      105.00      4.62 o 
  -4  -4   6        4.38        7.31      2.29 o 
  -3  -4   6       77.01       82.51      3.79 o 
  -2  -4   6      523.99      523.52      7.85 o 
  -1  -4   6      188.39      188.59      4.11 o 
   0  -4   6       49.39       53.21      2.26 o 
   1  -4   6      195.84      210.11      4.27 o 
   2  -4   6       41.87       43.04      2.60 o 
   3  -4   6       35.45       36.63      2.44 o 
   4  -4   6       56.52       52.32      2.99 o 
   5  -4   6       40.29       50.42      3.97 o 
   6  -4   6       32.75       31.67      2.88 o 
   7  -4   6        3.20        6.62      2.40 o 
   8  -4   6        0.49        0.02      2.70 o 
  -7  -3   6       15.79       13.69      3.76 o 
  -6  -3   6       32.05       28.42      4.04 o 
  -5  -3   6       17.83       27.16      2.85 o 
  -4  -3   6       62.98       62.09      3.39 o 
  -3  -3   6        7.02        3.86      2.94 o 
  -2  -3   6      116.13      103.15      2.91 o 
  -1  -3   6      122.61      131.45      3.23 o 
   0  -3   6      258.90      231.02      4.40 o 
   1  -3   6       98.28      117.32      3.20 o 
   2  -3   6       18.79       31.89      1.92 o 
   3  -3   6       41.51       49.36      2.08 o 
   4  -3   6       76.84       67.45      3.53 o 
   5  -3   6        1.81        1.27      1.83 o 
   6  -3   6        8.89        5.00      2.07 o 
   7  -3   6        9.35       13.29      2.48 o 
   8  -3   6        0.04        0.60      2.47 o 
   9  -3   6        0.62        2.51      2.88 o 
  -7  -2   6       58.18       55.34      4.62 o 
  -6  -2   6       62.88       60.21      3.86 o 
  -5  -2   6       60.53       66.96      3.79 o 
  -4  -2   6        0.46        0.37      1.78 o 
  -3  -2   6       15.97       14.01      2.86 o 
  -2  -2   6      409.53      353.96      5.96 o 
  -1  -2   6        0.63        1.44      1.21 o 
   0  -2   6      115.65      108.84      2.82 o 
   1  -2   6      155.36      198.01      3.84 o 
   2  -2   6       67.15       59.99      2.12 o 
   3  -2   6       29.36       37.08      1.77 o 
   4  -2   6       82.09       72.38      3.01 o 
   5  -2   6        1.31        1.50      1.73 o 
   6  -2   6        5.22        2.05      1.84 o 
   7  -2   6        3.66        3.38      2.76 o 
   8  -2   6        1.72       -1.75      2.33 o 
   9  -2   6        2.60        3.90      2.72 o 
  -7  -1   6       44.34       45.39      7.25 o 
  -6  -1   6       38.67       36.17      3.27 o 
  -5  -1   6      126.47      120.01      5.17 o 
  -4  -1   6      106.33      101.75      4.03 o 
  -3  -1   6       58.00       58.26      4.90 o 
  -2  -1   6      103.70       86.76      2.41 o 
  -1  -1   6      646.20      684.17      8.88 o 
   0  -1   6      164.87      155.09      3.24 o 
   1  -1   6      139.74      138.37      3.52 o 
   2  -1   6      253.94      275.34      4.56 o 
   3  -1   6       64.92       55.13      1.94 o 
   4  -1   6       40.86       52.35      3.90 o 
   5  -1   6       88.97       80.00      4.59 o 
   6  -1   6       21.16       24.76      2.38 o 
   7  -1   6        4.91        5.14      2.01 o 
   8  -1   6        4.33        9.51      2.41 o 
   9  -1   6        1.68        4.50      2.64 o 
  -7   0   6       22.98       25.95      4.22 o 
  -6   0   6        5.05        4.03      3.32 o 
  -5   0   6       18.65       15.88      3.00 o 
  -4   0   6        9.81        9.78      2.02 o 
  -3   0   6      227.93      203.74      5.24 o 
  -2   0   6      141.41      157.10      3.28 o 
  -1   0   6      341.81      313.60      7.05 o 
   0   0   6      200.82      193.32      3.60 o 
   1   0   6        0.58        6.95      1.05 o 
   2   0   6      125.25      139.31      3.54 o 
   3   0   6       16.04       10.05      1.29 o 
   4   0   6        4.34        5.83      1.16 o 
   5   0   6      109.10       88.49      2.60 o 
   6   0   6        9.29        9.85      1.88 o 
   7   0   6        8.57        4.67      1.98 o 
   8   0   6        8.77        5.26      2.40 o 
   9   0   6        1.22       -1.75      2.45 o 
  -7   1   6        8.45        4.86      6.11 o 
  -6   1   6       22.19       25.23      3.02 o 
  -5   1   6        1.64        1.55      3.19 o 
  -4   1   6       39.56       43.86      2.84 o 
  -3   1   6      268.82      230.69      9.92 o 
  -2   1   6       31.50       37.85      1.75 o 
  -1   1   6       20.42       13.48      1.23 o 
   0   1   6       84.32      101.01      3.59 o 
   1   1   6      243.47      160.10      3.86 o 
   2   1   6       27.50       10.35      1.85 o 
   3   1   6      154.30      134.69      5.18 o 
   4   1   6       13.57       18.69      1.33 o 
   5   1   6       23.65       24.54      1.57 o 
   6   1   6        8.66       11.20      1.48 o 
   7   1   6        1.79        0.65      2.14 o 
   8   1   6        2.50        2.96      2.17 o 
   9   1   6        2.49        5.08      2.64 o 
  10   1   6        0.26        1.30      5.44 o 
  -7   2   6        2.93       -0.59      2.93 o 
  -6   2   6       21.12       23.00      4.77 o 
  -5   2   6        6.82        4.00      4.38 o 
  -4   2   6      640.86      636.24     14.07 o 
  -3   2   6      136.33      121.63      4.00 o 
  -2   2   6       43.07       53.64      2.00 o 
  -1   2   6      251.61      255.93      4.90 o 
   0   2   6       10.13        9.92      1.03 o 
   1   2   6        6.69        3.46      1.21 o 
   2   2   6      811.23      754.58     11.13 o 
   3   2   6      345.39      279.31      5.52 o 
   4   2   6       57.42       38.90      1.81 o 
   5   2   6        5.38        5.15      1.18 o 
   6   2   6       19.55       20.16      1.66 o 
   7   2   6        7.03       11.38      2.10 o 
   8   2   6        0.55        3.26      3.08 o 
   9   2   6        8.08       10.14      3.58 o 
  10   2   6        2.63        9.53      5.87 o 
  -7   3   6        3.68        4.88      3.43 o 
  -6   3   6       27.29       29.36      3.35 o 
  -5   3   6       59.55       57.19      3.49 o 
  -4   3   6       31.31       35.06      2.78 o 
  -3   3   6      181.97      183.40      5.02 o 
  -2   3   6      131.08      129.46      3.20 o 
  -1   3   6       10.84       16.05      1.71 o 
   0   3   6       98.58      102.27      3.23 o 
   1   3   6      174.75      197.39      4.42 o 
   2   3   6       51.56       36.25      2.03 o 
   3   3   6       41.11       40.43      2.11 o 
   4   3   6      143.76      111.30      2.62 o 
   5   3   6       16.36       19.42      3.06 o 
   6   3   6        0.12        0.30      1.27 o 
   7   3   6        4.40        7.12      2.03 o 
   8   3   6        5.14        6.64      3.14 o 
   9   3   6        1.03        1.70      3.34 o 
  10   3   6        0.52        8.88      5.55 o 
  -7   4   6       12.02       14.52      6.78 o 
  -6   4   6       18.15       25.74      5.60 o 
  -5   4   6       77.15       83.02      5.05 o 
  -4   4   6        1.95       -0.47      1.94 o 
  -3   4   6        1.70       -1.90      1.62 o 
  -2   4   6      245.33      215.33      4.89 o 
  -1   4   6       13.30       14.33      1.60 o 
   0   4   6      126.21       96.20      3.67 o 
   1   4   6      169.22      200.67      3.57 o 
   2   4   6       16.20       11.87      1.45 o 
   3   4   6        0.65        0.64      1.18 o 
   4   4   6       21.57       27.14      1.93 o 
   5   4   6        0.13       -0.45      1.15 o 
   6   4   6       36.31       33.02      2.45 o 
   7   4   6       11.95        9.74      2.00 o 
   8   4   6        0.51        4.94      3.54 o 
   9   4   6        0.14       10.20      3.54 o 
  10   4   6        0.19       -0.13      5.44 o 
  -6   5   6        5.87        1.05      3.21 o 
  -5   5   6       81.25       84.33      4.25 o 
  -4   5   6       29.92       25.57      4.10 o 
  -3   5   6       31.51       34.47      2.66 o 
  -2   5   6       32.71       26.03      2.18 o 
  -1   5   6      166.23      160.62      8.04 o 
   0   5   6      121.32      101.66      3.09 o 
   1   5   6      155.22      152.93      3.25 o 
   2   5   6       43.18       33.09      1.65 o 
   3   5   6       78.13       75.22      2.82 o 
   4   5   6       53.19       56.82      3.47 o 
   5   5   6       19.21       15.10      1.86 o 
   6   5   6        8.21        8.38      1.86 o 
   7   5   6        9.66        9.15      2.60 o 
   8   5   6        4.64        5.21      2.26 o 
   9   5   6        0.57        3.36      3.46 o 
  -6   6   6       18.81       20.10      4.74 o 
  -5   6   6       29.01       39.82      6.07 o 
  -4   6   6       97.82       92.59      4.22 o 
  -3   6   6       37.70       41.47      3.67 o 
  -2   6   6       37.70       38.36      2.58 o 
  -1   6   6       33.04       37.11      2.84 o 
   0   6   6       37.80       40.58      2.03 o 
   1   6   6       56.66       56.86      2.26 o 
   2   6   6       66.88       77.77      2.49 o 
   3   6   6       58.07       56.31      2.57 o 
   4   6   6        8.72       11.51      1.73 o 
   5   6   6       47.72       38.84      2.54 o 
   6   6   6        7.21        9.92      1.92 o 
   7   6   6        0.08        0.37      1.89 o 
   8   6   6        1.35        0.28      2.50 o 
   9   6   6        1.35        0.53      2.85 o 
  -5   7   6        5.49        3.92      3.35 o 
  -4   7   6       31.58       37.59      4.22 o 
  -3   7   6       19.32       18.74      2.45 o 
  -2   7   6        2.91        2.82      1.82 o 
  -1   7   6       63.64       58.82      3.93 o 
   0   7   6        5.97        6.61      1.58 o 
   1   7   6       17.25       17.39      1.66 o 
   2   7   6      100.58      102.76      4.27 o 
   3   7   6        1.75        1.98      1.51 o 
   4   7   6        0.47        0.74      1.94 o 
   5   7   6       18.42       17.55      2.60 o 
   6   7   6        0.94        2.89      2.27 o 
   7   7   6        4.12        1.61      2.49 o 
   8   7   6        2.46        3.98      2.93 o 
   9   7   6        0.28        5.77      5.03 o 
  -5   8   6        2.03        5.21      4.21 o 
  -4   8   6        2.73        5.96      3.17 o 
  -3   8   6       38.92       33.70      4.99 o 
  -2   8   6        5.96        8.31      2.10 o 
  -1   8   6       13.62       14.92      1.99 o 
   0   8   6      239.23      267.77      6.15 o 
   1   8   6       15.60       19.51      1.82 o 
   2   8   6       10.53       14.90      2.44 o 
   3   8   6       30.67       34.43      5.20 o 
   4   8   6        4.21        4.48      2.31 o 
   5   8   6        3.89        6.59      2.44 o 
   6   8   6        7.79       10.90      2.82 o 
   7   8   6        8.43        7.34      2.88 o 
   8   8   6        2.74        0.31      2.73 o 
   9   8   6        0.50        0.15      3.01 o 
  -4   9   6        4.50        9.25      3.47 o 
  -3   9   6       26.79       30.37      3.87 o 
  -2   9   6       45.22       43.77      3.02 o 
  -1   9   6       30.85       30.59      2.91 o 
   0   9   6       20.58       23.46      3.21 o 
   1   9   6       20.12       25.73      3.13 o 
   2   9   6        8.59        8.46      2.37 o 
   3   9   6       22.70       25.31      3.15 o 
   4   9   6       17.53        6.98      3.76 o 
   5   9   6        2.14        3.32      2.69 o 
   6   9   6       18.88       17.10      3.25 o 
   7   9   6        0.02       -0.65      2.71 o 
   8   9   6        0.24        4.90      3.10 o 
  -3  10   6        1.65        4.46      9.31 o 
  -2  10   6       43.03       49.88      6.61 o 
  -1  10   6       50.16       45.67      3.88 o 
   0  10   6        3.43        0.56      4.14 o 
   1  10   6        2.78        3.78      2.45 o 
   2  10   6        0.45        2.00      2.47 o 
   3  10   6        3.74        4.21      2.81 o 
   4  10   6       34.00       27.75      4.30 o 
   5  10   6        7.01        5.67      3.05 o 
   6  10   6        0.05        0.38      5.07 o 
   7  10   6        0.67       -2.12      2.94 o 
  -2  11   6       11.13        7.75      5.64 o 
  -1  11   6        2.20       -2.82      3.35 o 
   0  11   6        9.84        8.65      4.79 o 
   1  11   6       24.10       26.33      5.03 o 
   2  11   6        3.38        4.20      2.84 o 
   3  11   6        2.62        6.36      3.55 o 
   4  11   6        8.44       11.54      3.51 o 
   5  11   6        3.67       -0.18      2.92 o 
   6  11   6        0.55        3.51      4.90 o 
   0  12   6        7.67       12.25      5.57 o 
   1  12   6       13.15       13.85      3.50 o 
   2  12   6       20.04       19.76      3.80 o 
   3  12   6        8.49        7.87      3.15 o 
   4  12   6        0.05        8.13      3.48 o 
   5  12   6        1.00        3.11      3.22 o 
  -1 -10   7        0.62       -0.67      6.05 o 
   0 -10   7       29.95       39.84      5.21 o 
   1 -10   7       27.48       25.70      4.69 o 
   2 -10   7        8.49        9.39      4.08 o 
  -3  -9   7        2.98        7.12      4.03 o 
  -2  -9   7       17.45       18.69      4.02 o 
  -1  -9   7       24.78       29.13      3.39 o 
   0  -9   7        6.43        9.66      3.64 o 
   1  -9   7       15.23       21.74      4.06 o 
   2  -9   7        3.41        8.11      3.51 o 
   3  -9   7        4.95        1.71      3.51 o 
   4  -9   7        1.83        2.80      3.90 o 
  -4  -8   7       17.25        9.73      4.99 o 
  -3  -8   7       25.53       23.43      4.27 o 
  -2  -8   7        6.45        2.64      3.56 o 
  -1  -8   7       77.59       85.55      4.35 o 
   0  -8   7        9.16       10.72      2.68 o 
   1  -8   7        1.06       -1.23      3.02 o 
   2  -8   7        2.95        1.11      3.10 o 
   3  -8   7        7.82       10.68      3.76 o 
   4  -8   7        2.87        4.90      3.52 o 
   5  -8   7       13.93        5.84      3.92 o 
  -5  -7   7       10.85        9.43      4.09 o 
  -4  -7   7       51.37       52.53     10.65 o 
  -3  -7   7       70.09       70.58      5.54 o 
  -2  -7   7       10.36        8.77      3.61 o 
  -1  -7   7      204.46      204.61     11.45 o 
   0  -7   7       25.47       32.55      3.02 o 
   1  -7   7       10.47       13.77      3.11 o 
   2  -7   7       34.40       30.39      3.24 o 
   3  -7   7       11.40        8.66      2.53 o 
   4  -7   7        4.31        9.89      2.66 o 
   5  -7   7       41.99       38.99      3.78 o 
   6  -7   7        2.25        2.55      3.05 o 
  -6  -6   7       12.40       15.16      4.26 o 
  -5  -6   7       45.27       44.02      9.60 o 
  -4  -6   7       45.83       39.39      4.72 o 
  -3  -6   7       15.43       15.33      4.24 o 
  -2  -6   7       68.89       75.77      5.02 o 
  -1  -6   7        0.30        0.90      1.79 o 
   0  -6   7       13.09       19.83      2.09 o 
   1  -6   7       58.69       56.96      2.75 o 
   2  -6   7       61.14       74.51      3.67 o 
   3  -6   7       17.57       15.35      3.64 o 
   4  -6   7        2.29        3.17      2.33 o 
   5  -6   7        0.38       -0.57      2.45 o 
   6  -6   7        3.87        5.22      2.82 o 
   7  -6   7        1.64        4.52      2.98 o 
  -6  -5   7       11.91       15.76      5.10 o 
  -5  -5   7       12.98        8.32      3.80 o 
  -4  -5   7       94.23       94.60      4.49 o 
  -3  -5   7       69.29       66.85      3.82 o 
  -2  -5   7        6.09        6.10      2.42 o 
  -1  -5   7        0.75        2.14      1.63 o 
   0  -5   7       63.03       73.68      2.90 o 
   1  -5   7       48.92       52.31      2.57 o 
   2  -5   7       17.81       21.83      1.97 o 
   3  -5   7       45.06       40.40      3.32 o 
   4  -5   7       34.88       34.90      2.93 o 
   5  -5   7       16.01       10.98      2.61 o 
   6  -5   7        2.38        8.21      2.62 o 
   7  -5   7        2.07        3.81      3.31 o 
  -6  -4   7       13.22       11.33      2.96 o 
  -5  -4   7       56.19       43.48      3.60 o 
  -4  -4   7       22.72       23.78      6.15 o 
  -3  -4   7       92.87       95.23      4.21 o 
  -2  -4   7      286.53      284.94      6.89 o 
  -1  -4   7       15.46       14.01      1.80 o 
   0  -4   7       28.83       29.38      2.02 o 
   1  -4   7       71.41       78.28      2.86 o 
   2  -4   7      123.23      106.33      3.86 o 
   3  -4   7       21.92       21.84      2.31 o 
   4  -4   7       22.04       20.45      2.43 o 
   5  -4   7       13.89       18.45      2.66 o 
   6  -4   7       18.45       18.87      3.63 o 
   7  -4   7        1.54        0.23      2.36 o 
   8  -4   7        0.86        3.12      2.76 o 
  -7  -3   7       11.03       17.65      3.26 o 
  -6  -3   7        4.72        8.87      3.73 o 
  -5  -3   7       68.43       77.93      4.24 o 
  -4  -3   7        3.70        3.32      2.34 o 
  -3  -3   7       27.60       31.61      4.31 o 
  -2  -3   7      198.72      178.17      5.21 o 
  -1  -3   7       97.65      108.05      3.15 o 
   0  -3   7      122.62       93.24      2.95 o 
   1  -3   7       54.62       75.62      2.69 o 
   2  -3   7        1.15        3.72      1.51 o 
   3  -3   7       30.18       39.29      2.09 o 
   4  -3   7       38.41       31.14      2.59 o 
   5  -3   7       15.42       18.23      2.37 o 
   6  -3   7        3.69        2.11      3.25 o 
   7  -3   7        5.34        4.26      2.41 o 
   8  -3   7        0.89        2.53      2.83 o 
  -7  -2   7        1.31        2.07      3.10 o 
  -6  -2   7       55.21       55.59      3.95 o 
  -5  -2   7       13.95       12.05      2.73 o 
  -4  -2   7       47.59       45.05      3.05 o 
  -3  -2   7       11.79       13.79      2.29 o 
  -2  -2   7       25.87       15.27      2.35 o 
  -1  -2   7       14.08       17.88      1.71 o 
   0  -2   7       59.78       47.36      2.21 o 
   1  -2   7       82.75       84.59      2.68 o 
   2  -2   7       34.49       25.28      1.85 o 
   3  -2   7        5.78       10.07      1.43 o 
   4  -2   7        4.37        5.68      1.81 o 
   5  -2   7       42.26       35.87      2.63 o 
   6  -2   7        0.35        1.97      1.96 o 
   7  -2   7        1.43        2.03      2.17 o 
   8  -2   7        0.90       -1.06      2.44 o 
   9  -2   7        0.32        1.11      3.62 o 
  -7  -1   7       30.20       29.29      3.71 o 
  -6  -1   7       53.20       54.71      4.22 o 
  -5  -1   7       66.94       58.84      4.48 o 
  -4  -1   7       90.36       81.82      3.92 o 
  -3  -1   7       24.51       26.62      2.50 o 
  -2  -1   7        4.86        7.72      2.11 o 
  -1  -1   7      238.95      253.57      4.73 o 
   0  -1   7      187.54      182.98      3.84 o 
   1  -1   7       44.33       41.45      2.46 o 
   2  -1   7      100.46      115.87      3.28 o 
   3  -1   7       60.99       63.69      2.29 o 
   4  -1   7        8.53       10.04      1.83 o 
   5  -1   7       37.44       34.00      2.49 o 
   6  -1   7       14.28       15.26      2.17 o 
   7  -1   7        2.12        0.32      2.09 o 
   8  -1   7        1.61        3.38      3.29 o 
   9  -1   7        1.38        6.47      4.87 o 
  -7   0   7       55.37       60.12      6.19 o 
  -6   0   7       47.18       48.28      3.97 o 
  -5   0   7        8.67        7.54      2.37 o 
  -4   0   7      128.23      119.14      4.49 o 
  -3   0   7       17.83       13.18      2.14 o 
  -2   0   7        4.32        0.92      1.69 o 
  -1   0   7      689.27      649.99      9.75 o 
   0   0   7      159.67      211.64      4.08 o 
   1   0   7       44.88       31.58      2.47 o 
   2   0   7      123.36      113.23      2.92 o 
   3   0   7        1.94        2.57      1.30 o 
   4   0   7        3.95        7.47      1.54 o 
   5   0   7       32.10       35.76      1.99 o 
   6   0   7       26.01       28.55      5.76 o 
   7   0   7        8.03        4.76      2.85 o 
   8   0   7        1.88        2.12      3.28 o 
   9   0   7        0.20        3.98      3.66 o 
  -7   1   7       12.66       11.14      3.41 o 
  -6   1   7       16.66       19.89      3.01 o 
  -5   1   7       17.84       18.93      2.71 o 
  -4   1   7       27.59       23.68      3.30 o 
  -3   1   7      183.18      158.59      4.82 o 
  -2   1   7       74.00       75.47      8.50 o 
  -1   1   7       15.13       14.17      2.19 o 
   0   1   7       43.25       65.20      2.20 o 
   1   1   7       75.98       61.04      2.63 o 
   2   1   7       24.96       24.59      1.97 o 
   3   1   7        1.54       -0.99      1.72 o 
   4   1   7       18.89       16.61      1.91 o 
   5   1   7        1.29        3.91      1.92 o 
   6   1   7        3.82        1.86      2.55 o 
   7   1   7        3.32        2.35      2.70 o 
   8   1   7        4.34        7.28      3.38 o 
   9   1   7        0.03        5.95      3.55 o 
  -7   2   7        6.90        4.43      4.43 o 
  -6   2   7        2.31        3.78      3.27 o 
  -5   2   7       33.42       33.02      3.18 o 
  -4   2   7       31.99       34.87      2.90 o 
  -3   2   7      109.54      102.38      3.96 o 
  -2   2   7      331.82      302.87     23.94 o 
  -1   2   7        3.56        4.62      1.17 o 
   0   2   7       14.49       21.60      1.83 o 
   1   2   7       36.56       51.01      2.43 o 
   2   2   7        0.41        0.21      1.40 o 
   3   2   7      435.13      386.91      7.25 o 
   4   2   7       88.29       65.13      2.88 o 
   5   2   7        3.28        4.86      1.63 o 
   6   2   7       13.19        8.31      1.81 o 
   7   2   7        1.48        4.63      2.88 o 
   8   2   7        0.02       -2.02      2.93 o 
   9   2   7        3.75        3.09      7.04 o 
  10   2   7        2.11       -1.37      3.86 o 
  -6   3   7        0.17       -1.18      2.53 o 
  -5   3   7        4.41        3.49      2.53 o 
  -4   3   7      179.55      165.28      6.51 o 
  -3   3   7       77.31       82.73      3.66 o 
  -2   3   7      272.93      271.49      7.50 o 
  -1   3   7       14.32       17.19      1.50 o 
   0   3   7        2.70        0.61      1.41 o 
   1   3   7       68.96       68.33      3.05 o 
   2   3   7       91.97       85.39      3.09 o 
   3   3   7       43.64       54.76      2.63 o 
   4   3   7      142.21      116.54      3.75 o 
   5   3   7       14.75       14.04      1.91 o 
   6   3   7        0.37        0.44      1.51 o 
   7   3   7        1.78        2.87      1.91 o 
   8   3   7        0.99        0.23      3.08 o 
   9   3   7        1.69        6.68      4.18 o 
  10   3   7        0.50        4.82      3.97 o 
  -6   4   7       27.98       42.44      9.46 o 
  -5   4   7       25.36       25.98      5.69 o 
  -4   4   7        0.55        0.85      2.26 o 
  -3   4   7        0.74       -1.00      2.05 o 
  -2   4   7      124.63      118.43      4.96 o 
  -1   4   7       34.48       42.48      2.27 o 
   0   4   7       29.66       25.73      2.05 o 
   1   4   7       23.20       23.27      1.96 o 
   2   4   7       44.32       37.03      2.36 o 
   3   4   7        0.14       -0.57      1.29 o 
   4   4   7        1.04        6.41      1.65 o 
   5   4   7       34.87       28.91      2.26 o 
   6   4   7        0.64        1.06      1.68 o 
   7   4   7        2.90       -0.15      1.91 o 
   8   4   7        2.11       -3.30      3.92 o 
   9   4   7        0.04        4.57      4.60 o 
  -6   5   7        8.76        9.64      5.55 o 
  -5   5   7       24.16       19.54      4.75 o 
  -4   5   7       52.77       57.31      3.61 o 
  -3   5   7       13.42       20.12      4.07 o 
  -2   5   7        3.43        2.25      1.51 o 
  -1   5   7       53.53       49.27      3.31 o 
   0   5   7      183.40      161.81      6.28 o 
   1   5   7       60.66       48.53      3.63 o 
   2   5   7       53.90       52.24      2.60 o 
   3   5   7        1.08        0.88      1.53 o 
   4   5   7        2.24        6.08      1.63 o 
   5   5   7       17.38       13.88      2.04 o 
   6   5   7       11.05       15.09      2.17 o 
   7   5   7        6.95        4.98      2.11 o 
   8   5   7        2.35        1.28      2.31 o 
   9   5   7        0.05       -0.32      3.41 o 
  -5   6   7       22.35       30.77      4.41 o 
  -4   6   7       26.53       27.95      3.11 o 
  -3   6   7      121.93      130.61      5.99 o 
  -2   6   7        0.67       -2.19      1.58 o 
  -1   6   7       71.33       70.41      2.68 o 
   0   6   7       33.77       39.88      2.62 o 
   1   6   7       30.81       26.27      2.25 o 
   2   6   7       44.45       45.55      4.58 o 
   3   6   7       63.59       55.85      2.80 o 
   4   6   7        1.23        2.16      1.99 o 
   5   6   7       22.21       22.06      2.44 o 
   6   6   7        7.10        8.59      2.01 o 
   7   6   7        1.18        0.39      1.98 o 
   8   6   7        1.26        0.07      2.64 o 
   9   6   7        0.43       -2.88      2.92 o 
  -5   7   7       10.80       21.28      4.17 o 
  -4   7   7       38.16       48.14      4.00 o 
  -3   7   7       15.94       14.90      2.57 o 
  -2   7   7        1.28        3.61      2.03 o 
  -1   7   7       22.85       19.14      2.33 o 
   0   7   7        8.37       12.17      2.08 o 
   1   7   7       18.58       19.37      2.17 o 
   2   7   7       14.23       14.20      2.02 o 
   3   7   7       27.82       22.17      2.19 o 
   4   7   7        0.41        2.62      1.61 o 
   5   7   7        1.71        1.72      2.39 o 
   6   7   7        8.73        5.46      2.46 o 
   7   7   7        0.03       -0.28      2.39 o 
   8   7   7        0.31       -2.68      4.77 o 
   9   7   7        0.95        0.42      3.03 o 
  -4   8   7        2.78       -0.38      5.06 o 
  -3   8   7        3.32        4.54      2.59 o 
  -2   8   7       18.52       25.77      2.78 o 
  -1   8   7       12.53       16.50      4.63 o 
   0   8   7        6.54        7.39      2.10 o 
   1   8   7       61.28       69.21      4.17 o 
   2   8   7       11.79       13.00      2.44 o 
   3   8   7        3.69        5.31      2.36 o 
   4   8   7       20.25       17.62      2.85 o 
   5   8   7        0.65        2.48      2.38 o 
   6   8   7        0.03       -0.69      2.41 o 
   7   8   7        8.59        5.88      2.87 o 
   8   8   7        1.19        3.44      2.99 o 
  -2   9   7       48.69       51.08      4.30 o 
  -1   9   7        0.40        0.88      6.11 o 
   0   9   7       72.99       66.02      6.13 o 
   1   9   7        9.90        9.18      2.73 o 
   2   9   7        6.32       11.44      6.06 o 
   3   9   7        4.79        6.25      2.64 o 
   4   9   7       18.86       17.12      3.16 o 
   5   9   7        2.84        1.93      2.72 o 
   6   9   7        2.50        3.83      2.76 o 
   7   9   7        1.29       -1.52      2.80 o 
   8   9   7        0.36        2.50      3.00 o 
  -2  10   7       37.20       43.42      4.48 o 
  -1  10   7       27.42       38.21      4.18 o 
   0  10   7        2.50        0.36      2.84 o 
   1  10   7        0.09       -0.51      3.76 o 
   2  10   7        1.66        1.92      3.63 o 
   3  10   7        3.03        0.64      2.72 o 
   4  10   7        6.66        7.38      3.12 o 
   5  10   7        5.04        5.78      3.99 o 
   6  10   7        4.86        5.82      3.13 o 
   7  10   7        0.02        1.43      3.16 o 
  -1  11   7       10.16       12.26      3.70 o 
   0  11   7        1.53       -4.21      3.20 o 
   1  11   7        4.82        7.76      5.50 o 
   2  11   7        2.77        3.97      3.31 o 
   3  11   7        0.06       -2.35      2.74 o 
   4  11   7        4.22       -0.54      5.18 o 
   5  11   7        7.94        9.24      3.52 o 
   6  11   7        0.04       -0.50      3.24 o 
   1  12   7        7.69        4.56      4.58 o 
   2  12   7       10.49       11.39      3.55 o 
   3  12   7       10.22        9.87      3.57 o 
   4  12   7        0.26        7.58      3.40 o 
  -2  -9   8        5.24        6.61      4.21 o 
  -1  -9   8       47.09       50.77      6.09 o 
   0  -9   8        3.34       10.24      4.76 o 
   1  -9   8        5.09        8.85      4.32 o 
   2  -9   8       16.91       16.22      4.77 o 
   3  -9   8        2.27        6.00      3.93 o 
  -3  -8   8        8.14        6.22      4.15 o 
  -2  -8   8        0.35        3.87      3.95 o 
  -1  -8   8       29.13       37.39      4.63 o 
   0  -8   8        5.95        5.77      3.47 o 
   1  -8   8        8.20        3.99      3.43 o 
   2  -8   8        0.10        4.00      3.30 o 
   3  -8   8        1.42       -3.32      3.27 o 
   4  -8   8        1.54        3.45      3.76 o 
  -4  -7   8       17.59        8.89      7.68 o 
  -3  -7   8       42.29       35.78      4.85 o 
  -2  -7   8       13.37       21.36      4.22 o 
  -1  -7   8       71.06       64.91      5.13 o 
   0  -7   8       28.69       36.41      3.29 o 
   1  -7   8        8.19        5.72      3.09 o 
   2  -7   8        3.40        3.47      3.35 o 
   3  -7   8        8.17        6.93      2.73 o 
   4  -7   8        6.78        9.18      3.76 o 
   5  -7   8        3.69        8.81      3.74 o 
  -5  -6   8       33.86       34.47      8.34 o 
  -4  -6   8       26.50       30.67      4.63 o 
  -3  -6   8       29.74       34.28      4.62 o 
  -2  -6   8       54.13       66.65      6.40 o 
  -1  -6   8        4.66        8.49      2.41 o 
   0  -6   8       14.87       22.73      2.34 o 
   1  -6   8       21.59       24.51      2.32 o 
   2  -6   8       41.10       43.32      3.18 o 
   3  -6   8       13.15       10.18      2.56 o 
   4  -6   8        2.08        5.52      3.47 o 
   5  -6   8        1.30        2.88      3.60 o 
   6  -6   8        3.30        7.79      3.02 o 
  -5  -5   8       28.11       26.29      7.48 o 
  -4  -5   8       30.46       34.61      4.67 o 
  -3  -5   8       34.07       33.83      3.34 o 
  -2  -5   8       73.44       83.37      4.12 o 
  -1  -5   8      120.25      121.91      7.28 o 
   0  -5   8       35.91       42.18      2.50 o 
   1  -5   8       27.16       28.28      2.25 o 
   2  -5   8        4.66        7.63      2.21 o 
   3  -5   8       31.84       31.87      2.95 o 
   4  -5   8       23.42       22.87      2.88 o 
   5  -5   8        5.64        9.70      2.77 o 
   6  -5   8        0.22        0.02      2.68 o 
   7  -5   8        0.69        5.52      2.90 o 
  -6  -4   8       18.15       14.75      3.39 o 
  -5  -4   8       11.87       17.81      4.74 o 
  -4  -4   8       42.22       34.53      5.03 o 
  -3  -4   8       26.53       36.17      3.31 o 
  -2  -4   8       61.95       63.72      3.67 o 
  -1  -4   8       32.53       44.54      3.05 o 
   0  -4   8        9.28       11.11      1.76 o 
   1  -4   8       23.47       23.53      1.98 o 
   2  -4   8       42.98       41.00      2.37 o 
   3  -4   8       13.65       13.62      2.34 o 
   4  -4   8       12.56       12.36      2.40 o 
   5  -4   8        9.90       14.67      2.99 o 
   6  -4   8        3.25        3.22      2.48 o 
   7  -4   8        0.57        2.75      4.40 o 
   8  -4   8        0.33        4.34      3.78 o 
  -6  -3   8        6.95        6.96      3.13 o 
  -5  -3   8       27.78       21.28      3.25 o 
  -4  -3   8       25.68       33.02      3.30 o 
  -3  -3   8       15.15       20.90      2.73 o 
  -2  -3   8       15.82       12.25      2.38 o 
  -1  -3   8      293.35      331.61      9.09 o 
   0  -3   8       64.99       52.80      2.87 o 
   1  -3   8        8.55       11.40      1.78 o 
   2  -3   8       24.48       17.76      1.99 o 
   3  -3   8        4.84        7.86      1.88 o 
   4  -3   8        4.66        3.53      2.01 o 
   5  -3   8       33.09       36.64      4.01 o 
   6  -3   8        3.43        3.60      2.79 o 
   7  -3   8        3.29        3.78      4.05 o 
   8  -3   8        1.15        1.33      4.39 o 
  -6  -2   8       26.22       21.43      3.47 o 
  -5  -2   8       12.48       17.94      3.22 o 
  -4  -2   8        0.76        3.45      2.16 o 
  -3  -2   8       27.34       30.75      2.91 o 
  -2  -2   8        1.16       -1.66      1.97 o 
  -1  -2   8      175.33      189.47      5.32 o 
   0  -2   8        3.03        1.29      1.52 o 
   1  -2   8       59.49       60.04      2.56 o 
   2  -2   8        6.35        5.87      1.58 o 
   3  -2   8        1.43        7.61      1.70 o 
   4  -2   8        0.60       -0.74      1.80 o 
   5  -2   8       24.64       32.46      3.60 o 
   6  -2   8        0.16       -0.53      2.71 o 
   7  -2   8        0.62        1.56      5.04 o 
   8  -2   8        0.55        7.88      3.54 o 
  -6  -1   8       29.15       27.08      4.93 o 
  -5  -1   8       35.89       35.91      3.33 o 
  -4  -1   8       56.58       58.93      3.65 o 
  -3  -1   8       31.60       35.27      2.86 o 
  -2  -1   8        0.42       -1.82      1.81 o 
  -1  -1   8       24.17       21.78      1.96 o 
   0  -1   8       56.40       66.23      2.59 o 
   1  -1   8       41.74       41.98      2.14 o 
   2  -1   8       46.78       45.99      2.24 o 
   3  -1   8       38.37       34.49      2.48 o 
   4  -1   8        3.21        4.75      1.70 o 
   5  -1   8        4.07        8.22      2.78 o 
   6  -1   8        3.87        1.25      2.78 o 
   7  -1   8        2.33       -0.44      3.00 o 
   8  -1   8        0.28       -1.43      3.17 o 
   9  -1   8        0.45        0.88      4.91 o 
  -6   0   8       17.20       22.61      3.76 o 
  -5   0   8       17.65       22.98      3.06 o 
  -4   0   8       47.52       44.37      4.93 o 
  -3   0   8       47.40       38.10      2.85 o 
  -2   0   8       71.64       78.61      4.70 o 
  -1   0   8        4.38        2.89      1.58 o 
   0   0   8      174.91      194.18      4.89 o 
   1   0   8       64.25       58.90      2.85 o 
   2   0   8       22.71       31.74      2.32 o 
   3   0   8       68.72       54.01      2.81 o 
   4   0   8       13.98       12.68      2.69 o 
   5   0   8        1.28        0.85      2.89 o 
   6   0   8       25.68       27.10      3.50 o 
   7   0   8        4.04        3.40      2.99 o 
   8   0   8        0.82        1.90      3.13 o 
   9   0   8        1.01        0.59      3.45 o 
  -6   1   8       10.51       15.51      3.05 o 
  -5   1   8        8.03       11.19      2.72 o 
  -4   1   8       28.18       30.83      3.24 o 
  -3   1   8        1.35        0.77      1.94 o 
  -2   1   8      135.38      133.24      4.40 o 
  -1   1   8        4.95        3.30      1.75 o 
   0   1   8       38.66       45.81      2.65 o 
   1   1   8       58.12       54.65      2.80 o 
   2   1   8       46.74       46.67      4.00 o 
   3   1   8       10.43        6.32      1.82 o 
   4   1   8       29.06       36.43      2.56 o 
   5   1   8        0.09        1.32      1.89 o 
   6   1   8        3.45        3.20      2.69 o 
   7   1   8        1.99        3.46      3.99 o 
   8   1   8        1.59        5.31      3.34 o 
   9   1   8        0.36       -1.03      4.22 o 
  -6   2   8        5.01        7.96      3.04 o 
  -5   2   8       25.18       18.19      2.97 o 
  -4   2   8        5.21        6.50      2.37 o 
  -3   2   8       98.03       91.62      8.29 o 
  -2   2   8      139.96      149.00      6.14 o 
  -1   2   8        5.72        6.44      1.48 o 
   0   2   8       11.28       11.13      1.80 o 
   1   2   8        1.62        0.61      1.92 o 
   2   2   8       17.83       22.14      2.08 o 
   3   2   8       27.03       35.45      2.50 o 
   4   2   8       43.97       33.67      3.57 o 
   5   2   8        8.13        9.18      4.14 o 
   6   2   8        0.09       -1.93      1.74 o 
   7   2   8        0.64       -1.10      2.85 o 
   8   2   8        0.64       -3.61      3.21 o 
   9   2   8        0.02        4.23      3.70 o 
  -6   3   8        0.92        4.90      4.17 o 
  -5   3   8        9.01        7.81      2.75 o 
  -4   3   8       49.06       49.19      3.49 o 
  -3   3   8       70.12       76.50      3.69 o 
  -2   3   8       56.55       43.37      5.08 o 
  -1   3   8       80.66       92.88      4.41 o 
   0   3   8       44.02       34.22      2.40 o 
   1   3   8        9.12       10.07      1.75 o 
   2   3   8        0.16        2.39      1.58 o 
   3   3   8       94.16       96.93      3.61 o 
   4   3   8       40.33       33.69      3.02 o 
   5   3   8       37.18       28.50      2.47 o 
   6   3   8        2.34        0.05      1.65 o 
   7   3   8        0.05        0.36      1.90 o 
   8   3   8        0.20       -1.70      3.18 o 
   9   3   8        0.59       -1.74      3.59 o 
  -5   4   8        6.43        9.95      2.93 o 
  -4   4   8       22.51       24.26      7.06 o 
  -3   4   8        5.04        7.60      2.27 o 
  -2   4   8        2.65        2.86      4.81 o 
  -1   4   8      176.32      199.61      9.51 o 
   0   4   8        0.84        0.70      1.72 o 
   1   4   8       30.13       31.82      2.43 o 
   2   4   8       45.73       36.40      3.06 o 
   3   4   8        1.46        2.11      1.62 o 
   4   4   8        3.13        3.16      1.70 o 
   5   4   8       26.66       28.51      3.41 o 
   6   4   8        2.12        1.51      2.47 o 
   7   4   8        1.41        2.71      2.02 o 
   8   4   8        0.56       -0.64      3.15 o 
   9   4   8        0.23        2.39      3.65 o 
  -5   5   8        4.41        4.85      2.98 o 
  -4   5   8       21.04       24.21      3.08 o 
  -3   5   8        2.83        3.57      2.91 o 
  -2   5   8        5.34        6.89      2.47 o 
  -1   5   8       35.62       39.06      3.36 o 
   0   5   8       66.05       67.18      3.21 o 
   1   5   8       27.30       22.11      2.23 o 
   2   5   8       19.64       12.02      1.92 o 
   3   5   8        8.24        3.88      1.70 o 
   4   5   8        0.39        0.26      1.52 o 
   5   5   8        1.51        3.36      1.86 o 
   6   5   8        1.51       -0.10      1.90 o 
   7   5   8        4.26        5.14      2.51 o 
   8   5   8        2.11        5.15      2.44 o 
   9   5   8        0.24        3.67      3.71 o 
  -5   6   8        9.53        7.02      6.54 o 
  -4   6   8       15.44       24.65      4.01 o 
  -3   6   8       50.53       50.40      4.60 o 
  -2   6   8       19.10       26.50      8.10 o 
  -1   6   8        0.51        2.61      1.97 o 
   0   6   8       27.64       31.55      2.53 o 
   1   6   8       38.10       32.93      2.48 o 
   2   6   8       32.12       37.17      2.61 o 
   3   6   8        9.45        8.62      2.45 o 
   4   6   8       19.57       17.72      2.12 o 
   5   6   8        0.04        0.42      1.71 o 
   6   6   8        7.23        2.61      1.95 o 
   7   6   8        2.55        1.99      2.18 o 
   8   6   8        0.27        2.55      4.28 o 
   9   6   8        0.32        4.49      4.72 o 
  -4   7   8        7.45       13.62      3.92 o 
  -3   7   8       34.42       31.09      4.21 o 
  -2   7   8       29.84       33.06      3.78 o 
  -1   7   8        0.22        0.83      2.00 o 
   0   7   8       14.28       13.37      2.33 o 
   1   7   8        0.17       -0.53      1.79 o 
   2   7   8        7.54        9.29      2.05 o 
   3   7   8       25.99       26.29      2.37 o 
   4   7   8       11.91       15.11      2.11 o 
   5   7   8        0.10        1.32      1.79 o 
   6   7   8        2.45       -0.70      2.39 o 
   7   7   8        0.13        1.68      2.61 o 
   8   7   8        0.09       -2.16      2.67 o 
   9   7   8        0.16        1.99      6.40 o 
  -3   8   8        0.09        2.69      4.39 o 
  -2   8   8       24.18       32.71      6.34 o 
  -1   8   8        0.67        6.75      2.37 o 
   0   8   8        2.11        4.79      2.54 o 
   1   8   8       21.14       23.82      2.62 o 
   2   8   8        4.78        7.53      2.08 o 
   3   8   8        3.29        3.12      2.24 o 
   4   8   8        4.80        2.25      2.52 o 
   5   8   8        0.43       -0.83      2.45 o 
   6   8   8        0.81       -1.51      2.51 o 
   7   8   8        0.06       -2.72      2.75 o 
   8   8   8        0.75        2.16      3.02 o 
  -3   9   8        0.66       -4.29      5.69 o 
  -2   9   8        9.81        7.37      5.75 o 
  -1   9   8       10.77       16.39      3.59 o 
   0   9   8        2.33        7.49      3.81 o 
   1   9   8       36.22       46.31      4.06 o 
   2   9   8        6.79        5.61      2.87 o 
   3   9   8        0.32        0.93      2.61 o 
   4   9   8        6.23        6.40      3.70 o 
   5   9   8        4.12        2.30      2.82 o 
   6   9   8        0.18       -0.92      2.87 o 
   7   9   8        2.75        6.06      6.51 o 
   8   9   8        0.47       -0.82      3.08 o 
  -2  10   8        0.65        5.53      5.26 o 
  -1  10   8       23.52       38.93      8.95 o 
   0  10   8       21.74       20.44      3.58 o 
   1  10   8        0.75       -2.57      8.02 o 
   2  10   8        2.53        2.15      2.74 o 
   3  10   8        2.79        2.15      3.23 o 
   4  10   8        0.03       -1.11      2.91 o 
   5  10   8        7.02        9.71      3.30 o 
   6  10   8        2.19        0.51      3.29 o 
   7  10   8        0.25        1.85      3.27 o 
   0  11   8        3.56       10.45      3.57 o 
   1  11   8        0.40       -0.03      5.39 o 
   2  11   8        0.36        5.00      3.56 o 
   3  11   8        0.69        0.54      2.92 o 
   4  11   8        0.08       -2.28      3.11 o 
   5  11   8        2.63        7.44      3.36 o 
  -2  -8   9        0.86        5.63      3.99 o 
  -1  -8   9        0.91        1.26      4.04 o 
   0  -8   9       13.79       19.83      6.77 o 
   1  -8   9        3.63       12.31      3.90 o 
   2  -8   9        1.42        1.65      3.62 o 
   3  -8   9        0.51        8.72      3.83 o 
  -3  -7   9       10.35        8.50      6.90 o 
  -2  -7   9       25.14       23.14      4.60 o 
  -1  -7   9        0.16       -4.45     10.68 o 
   0  -7   9       44.19       45.95      3.79 o 
   1  -7   9        8.39        9.11      3.43 o 
   2  -7   9        0.31       -0.26      3.19 o 
   3  -7   9        2.89        3.13      2.70 o 
   4  -7   9        3.66        6.47      3.00 o 
   5  -7   9        0.10       -1.32      3.01 o 
  -4  -6   9       14.62       15.47      4.27 o 
  -3  -6   9       20.39       22.13      4.47 o 
  -2  -6   9       22.46       32.42      4.67 o 
  -1  -6   9       36.44       33.69      5.48 o 
   0  -6   9        9.40       14.16      2.25 o 
   1  -6   9        9.42        9.49      2.52 o 
   2  -6   9       12.77       15.60      2.75 o 
   3  -6   9        7.46        6.80      2.55 o 
   4  -6   9        2.74        4.33      2.73 o 
   5  -6   9        1.51        4.99      3.48 o 
   6  -6   9        3.35        7.89      5.32 o 
  -4  -5   9       14.10       21.26      7.41 o 
  -3  -5   9       21.66       22.45      5.08 o 
  -2  -5   9       12.56       11.66      3.74 o 
  -1  -5   9        5.73       13.03      2.65 o 
   0  -5   9        0.87        2.46      1.88 o 
   1  -5   9        4.27        4.99      1.94 o 
   2  -5   9       13.80       11.39      2.54 o 
   3  -5   9        8.08        9.43      3.26 o 
   4  -5   9        6.10        6.46      2.88 o 
   5  -5   9        2.16       -2.46      3.13 o 
   6  -5   9        2.38        4.11      3.45 o 
  -5  -4   9        2.70        5.74      3.17 o 
  -4  -4   9        8.77        6.00      4.01 o 
  -3  -4   9       38.30       41.58      3.64 o 
  -2  -4   9       33.27       33.59      3.81 o 
  -1  -4   9        2.83        4.67      2.32 o 
   0  -4   9        0.19        0.34      1.71 o 
   1  -4   9       12.27       16.08      2.00 o 
   2  -4   9       10.45       10.18      1.96 o 
   3  -4   9        9.82       10.04      4.32 o 
   4  -4   9        4.52        1.80      2.79 o 
   5  -4   9        5.47        0.13      3.01 o 
   6  -4   9        0.04        1.16      3.38 o 
   7  -4   9        0.17       -1.27      3.56 o 
  -5  -3   9        2.20        1.87      3.01 o 
  -4  -3   9       55.25       53.91      4.04 o 
  -3  -3   9        1.65        4.84      2.48 o 
  -2  -3   9        5.28        2.98      2.32 o 
  -1  -3   9      149.35      171.58      5.58 o 
   0  -3   9       44.16       45.22      2.66 o 
   1  -3   9        6.29       11.24      1.96 o 
   2  -3   9       15.87       15.03      2.26 o 
   3  -3   9        7.53       18.55      2.99 o 
   4  -3   9        1.97       -1.73      2.69 o 
   5  -3   9        5.17        8.06      3.12 o 
   6  -3   9        5.77        5.86      5.90 o 
   7  -3   9        2.64        7.57      3.46 o 
   8  -3   9        0.28       -4.17      3.71 o 
  -5  -2   9        9.48       10.67      3.15 o 
  -4  -2   9        8.79        8.29      2.69 o 
  -3  -2   9       20.59       26.59      3.02 o 
  -2  -2   9        4.97        6.76      2.41 o 
  -1  -2   9        7.21       14.86      3.65 o 
   0  -2   9       37.47       38.94      2.42 o 
   1  -2   9       31.16       33.42      2.64 o 
   2  -2   9       16.51       14.49      2.17 o 
   3  -2   9        0.08        0.39      1.79 o 
   4  -2   9        0.76       -3.53      2.36 o 
   5  -2   9        2.20        3.66      4.41 o 
   6  -2   9        4.27        6.09      3.19 o 
   7  -2   9        0.27        2.33      3.45 o 
   8  -2   9        0.34        0.54      4.51 o 
  -5  -1   9       39.42       41.12      3.67 o 
  -4  -1   9       14.06       15.48      3.48 o 
  -3  -1   9       10.54       15.71      2.66 o 
  -2  -1   9       13.41       15.32      2.43 o 
  -1  -1   9        1.69       -1.46      2.03 o 
   0  -1   9        4.44        3.72      1.97 o 
   1  -1   9       21.64       19.12      3.81 o 
   2  -1   9        9.21       11.97      2.14 o 
   3  -1   9       15.67        7.77      3.19 o 
   4  -1   9        9.94       10.19      2.13 o 
   5  -1   9        0.05        0.89      2.50 o 
   6  -1   9        1.17        3.21      2.97 o 
   7  -1   9        0.38       -4.23      2.82 o 
   8  -1   9        0.06        1.03      3.50 o 
  -5   0   9       33.57       30.44      3.46 o 
  -4   0   9       16.02       16.01      3.66 o 
  -3   0   9       64.93       59.67      3.58 o 
  -2   0   9       23.15       33.17      5.88 o 
  -1   0   9        2.39        3.11      2.46 o 
   0   0   9       83.30       85.77      3.68 o 
   1   0   9       35.62       27.75      2.47 o 
   2   0   9       11.07       19.22      2.27 o 
   3   0   9       26.46       22.30      2.33 o 
   4   0   9       14.25       19.80      2.27 o 
   5   0   9        1.41        4.33      2.56 o 
   6   0   9        2.18        5.34      3.15 o 
   7   0   9        2.50        0.74      3.10 o 
   8   0   9        0.36        1.70      3.50 o 
   9   0   9        0.14        8.29      4.00 o 
  -5   1   9       14.36       13.38      2.92 o 
  -4   1   9        6.30        8.64      2.55 o 
  -3   1   9        0.28       -0.61      2.17 o 
  -2   1   9       39.58       46.87      3.96 o 
  -1   1   9       24.75       25.06      3.26 o 
   0   1   9       39.16       38.95      2.78 o 
   1   1   9       27.18       19.76      2.36 o 
   2   1   9        4.75        3.73      2.33 o 
   3   1   9       15.50        8.14      2.63 o 
   4   1   9        0.36        3.07      1.92 o 
   5   1   9        2.81        0.57      1.91 o 
   6   1   9        2.29        7.77      3.00 o 
   7   1   9        0.78       -1.07      2.95 o 
   8   1   9        1.12       -0.18      3.48 o 
   9   1   9        0.38       -2.17      3.84 o 
  -5   2   9        2.29        4.49      2.73 o 
  -4   2   9       12.64       15.62      3.45 o 
  -3   2   9        4.15       -0.15      3.71 o 
  -2   2   9       27.40       21.90      3.34 o 
  -1   2   9       94.38      102.84      9.96 o 
   0   2   9        0.53        2.73      1.90 o 
   1   2   9        7.93        7.11      2.01 o 
   2   2   9       26.91       15.97      3.90 o 
   3   2   9        4.56        0.59      1.89 o 
   4   2   9        7.32        7.17      2.07 o 
   5   2   9       10.95        8.05      2.16 o 
   6   2   9        0.06        0.68      2.07 o 
   7   2   9        0.39        1.13      3.19 o 
   8   2   9        0.29       -0.17      4.37 o 
   9   2   9        0.04        0.87      3.80 o 
  -5   3   9        0.17        1.82      3.31 o 
  -4   3   9        2.10        2.55      3.15 o 
  -3   3   9      102.80      112.16      6.04 o 
  -2   3   9        9.34        7.74      2.91 o 
  -1   3   9       61.16       78.14      7.06 o 
   0   3   9       20.43       19.65      2.36 o 
   1   3   9        0.37       -0.83      1.83 o 
   2   3   9        4.97        0.14      1.82 o 
   3   3   9       16.69       19.07      2.30 o 
   4   3   9       18.87       12.69      2.15 o 
   5   3   9       14.34       17.02      2.38 o 
   6   3   9        0.73       -0.87      2.03 o 
   7   3   9        0.74        4.27      3.15 o 
   8   3   9        0.29        2.66      3.49 o 
   9   3   9        0.00        0.28      3.74 o 
  -5   4   9        4.21        8.96      3.70 o 
  -4   4   9        9.75        8.34      3.53 o 
  -3   4   9       17.77       18.95      6.93 o 
  -2   4   9       13.93       12.92      3.14 o 
  -1   4   9       25.65       36.37      5.42 o 
   0   4   9       17.02       13.22      4.36 o 
   1   4   9        4.27        5.30      1.98 o 
   2   4   9        9.82        5.24      1.86 o 
   3   4   9       16.69       18.39      2.27 o 
   4   4   9        0.62        2.31      1.98 o 
   5   4   9        2.13        3.23      2.00 o 
   6   4   9        7.64        6.09      2.61 o 
   7   4   9        0.06        0.35      2.40 o 
   8   4   9        0.07        4.96      3.62 o 
   9   4   9        0.43        2.73      3.79 o 
  -4   5   9       13.08       11.34      3.63 o 
  -3   5   9        2.36        3.97      4.49 o 
  -2   5   9        0.14       -0.03      2.79 o 
  -1   5   9        1.65        0.25      2.62 o 
   0   5   9       10.15       11.85      4.14 o 
   1   5   9       23.71       24.99      2.42 o 
   2   5   9       11.13       11.94      2.15 o 
   3   5   9        6.71        4.91      2.42 o 
   4   5   9        0.06       -1.54      1.88 o 
   5   5   9        0.72       -3.69      3.79 o 
   6   5   9        0.54        1.49      2.08 o 
   7   5   9        1.54       -0.08      2.18 o 
   8   5   9        0.62        8.27      3.67 o 
   9   5   9        0.26        9.16      3.99 o 
  -4   6   9        7.09       10.02      6.25 o 
  -3   6   9        5.66        4.54      3.47 o 
  -2   6   9       33.36       35.79      4.01 o 
  -1   6   9        2.07        3.21      4.39 o 
   0   6   9       14.92       17.79      2.43 o 
   1   6   9       24.40       21.11      2.43 o 
   2   6   9        7.07        8.83      2.01 o 
   3   6   9        5.53        3.05      2.09 o 
   4   6   9        8.36        9.55      2.07 o 
   5   6   9        0.85        0.98      1.93 o 
   6   6   9        0.71        0.07      2.08 o 
   7   6   9        0.85        1.57      2.28 o 
   8   6   9        0.45       -0.35      2.51 o 
   9   6   9        0.17        0.58      5.24 o 
  -3   7   9       13.13       14.10      4.85 o 
  -2   7   9       22.03       23.09      3.70 o 
  -1   7   9        4.51       11.19      3.13 o 
   0   7   9        3.63        7.30      2.32 o 
   1   7   9        5.02        7.22      2.18 o 
   2   7   9        1.81        4.32      1.98 o 
   3   7   9        1.99        1.23      2.01 o 
   4   7   9       13.29       13.53      2.38 o 
   5   7   9        1.67        0.72      2.01 o 
   6   7   9        0.97        3.79      4.67 o 
   7   7   9        0.99        0.78      2.74 o 
   8   7   9        0.01        0.97      3.10 o 
  -3   8   9        6.82       14.72      3.89 o 
  -2   8   9        1.08        5.94      3.44 o 
  -1   8   9        8.60        9.00      3.31 o 
   0   8   9        3.83        6.16      2.46 o 
   1   8   9        0.31       -1.24      2.20 o 
   2   8   9        6.33        6.52      2.24 o 
   3   8   9        3.41        1.11      2.54 o 
   4   8   9        0.12        0.20      2.39 o 
   5   8   9        2.99        4.44      2.68 o 
   6   8   9        0.14       -1.04      3.76 o 
   7   8   9        0.01        1.14      2.79 o 
   8   8   9        0.29       -0.54      7.55 o 
  -2   9   9        0.71        6.71      3.57 o 
  -1   9   9        8.14        9.49      8.83 o 
   0   9   9        0.23       -3.60      2.99 o 
   1   9   9       12.75       14.50      3.28 o 
   2   9   9        6.49        6.26      7.34 o 
   3   9   9        1.66        3.04      2.77 o 
   4   9   9        0.10        1.07      2.53 o 
   5   9   9        1.76        1.27      2.72 o 
   6   9   9        0.22       -3.03      2.92 o 
   7   9   9        0.00       -1.15      3.10 o 
  -1  10   9        8.65       10.21      5.03 o 
   0  10   9        3.68       12.45      5.16 o 
   1  10   9        4.79        3.55      3.17 o 
   2  10   9        1.22        1.86      2.92 o 
   3  10   9        1.26        5.13      3.11 o 
   4  10   9        1.04        4.93      2.94 o 
   5  10   9        0.39        4.29      3.18 o 
   6  10   9        0.46        1.19      6.47 o 
   1  11   9        0.02       -0.47      3.31 o 
   2  11   9        0.01        0.09      3.26 o 
   3  11   9        0.43        0.77      3.19 o 
   4  11   9        0.13        0.71      3.12 o 
  -1  -7  10        1.04       -4.50      4.08 o 
   0  -7  10        5.23        6.07      6.03 o 
   1  -7  10        4.60        6.75      3.68 o 
   2  -7  10        1.02       -0.59      4.36 o 
   3  -7  10        0.02        2.41      4.52 o 
  -2  -6  10       14.68       10.48      4.27 o 
  -1  -6  10        7.36       12.84      6.06 o 
   0  -6  10       20.39       17.23      4.22 o 
   1  -6  10        6.45        9.99      3.11 o 
   2  -6  10        3.01        4.96      3.12 o 
   3  -6  10        1.95        3.22      4.67 o 
   4  -6  10        1.55        2.12      3.34 o 
   5  -6  10        0.62       -4.80      3.20 o 
  -3  -5  10        5.57       12.92      4.38 o 
  -2  -5  10        4.67        6.23      3.60 o 
  -1  -5  10       31.52       37.75      6.36 o 
   0  -5  10        1.30        0.63      4.64 o 
   1  -5  10        1.16        1.36      2.37 o 
   2  -5  10       11.05       14.93      6.54 o 
   3  -5  10        3.52       -0.82      2.96 o 
   4  -5  10        2.58       -0.18      7.81 o 
   5  -5  10        0.94        2.10      3.58 o 
   6  -5  10        0.01        3.66      3.74 o 
  -4  -4  10        6.20        7.23      3.64 o 
  -3  -4  10       15.28       19.39      3.38 o 
  -2  -4  10       11.06       13.49      5.98 o 
  -1  -4  10        1.46        3.85      5.40 o 
   0  -4  10        0.58       -0.38      2.65 o 
   1  -4  10        2.56        5.43      2.59 o 
   2  -4  10        7.00       10.22      2.62 o 
   3  -4  10        1.46        1.44      3.92 o 
   4  -4  10        2.88        1.67      4.74 o 
   5  -4  10        3.32        7.23      3.40 o 
   6  -4  10        0.16       -3.54      3.29 o 
  -4  -3  10        6.77        8.79      3.23 o 
  -3  -3  10       10.83       12.31      3.80 o 
  -2  -3  10       10.18       12.44      3.19 o 
  -1  -3  10        9.97        7.83      3.25 o 
   0  -3  10       36.13       29.15      3.69 o 
   1  -3  10        5.74        5.53      2.32 o 
   2  -3  10        0.79       -1.18      2.63 o 
   3  -3  10       14.57       20.16      3.97 o 
   4  -3  10        1.48        1.21      2.90 o 
   5  -3  10        0.38       -0.75      3.48 o 
   6  -3  10        2.34        1.79      3.31 o 
   7  -3  10        1.41        0.85      3.72 o 
  -4  -2  10        5.30        2.61      3.26 o 
  -3  -2  10        2.84        7.29      4.55 o 
  -2  -2  10        7.78        8.31      3.30 o 
  -1  -2  10        5.87        4.99      3.98 o 
   0  -2  10       42.01       45.00      4.05 o 
   1  -2  10       16.05       12.58      2.47 o 
   2  -2  10        2.90        1.78      2.11 o 
   3  -2  10        1.44        3.26      2.06 o 
   4  -2  10        0.80        0.00      3.27 o 
   5  -2  10        0.84       -0.65      2.99 o 
   6  -2  10        2.18        3.37      3.17 o 
   7  -2  10        0.54        2.95      3.40 o 
   8  -2  10        0.15        5.14      6.98 o 
  -4  -1  10        1.79       -0.49      4.95 o 
  -3  -1  10        7.27        5.11      3.36 o 
  -2  -1  10        9.30       14.89      3.41 o 
  -1  -1  10        3.04        1.86      2.86 o 
   0  -1  10        1.81        1.89      4.49 o 
   1  -1  10        3.56       -2.91      1.94 o 
   2  -1  10        5.26        5.89      3.11 o 
   3  -1  10        3.73        3.91      2.56 o 
   4  -1  10        1.97        1.79      2.69 o 
   5  -1  10        0.72       -0.54      2.86 o 
   6  -1  10        0.85       -0.16      2.86 o 
   7  -1  10        0.00       -0.81      3.36 o 
   8  -1  10        0.08        9.21      3.90 o 
  -5   0  10        9.64        1.17      3.42 o 
  -4   0  10       13.30       14.69      3.63 o 
  -3   0  10       19.11       12.85      3.44 o 
  -2   0  10       14.41       19.05      5.69 o 
  -1   0  10       12.06       13.42      4.70 o 
   0   0  10        0.09        2.62      2.48 o 
   1   0  10       21.42       16.51      2.43 o 
   2   0  10        6.91       10.25      2.50 o 
   3   0  10        2.07       -0.10      1.96 o 
   4   0  10       12.25       13.17      2.28 o 
   5   0  10        2.74        5.01      3.01 o 
   6   0  10        0.11        2.55      3.14 o 
   7   0  10        0.63        4.51      3.43 o 
   8   0  10        0.25       -5.32      3.55 o 
  -4   1  10        7.10        9.39      5.75 o 
  -3   1  10       27.66       28.56      4.00 o 
  -2   1  10        0.13       -1.28      3.14 o 
  -1   1  10       12.66       16.10      4.30 o 
   0   1  10       22.39       22.23      3.67 o 
   1   1  10       12.09       11.51      2.34 o 
   2   1  10       15.82       16.33      2.36 o 
   3   1  10        5.41        0.06      1.99 o 
   4   1  10        0.25       -1.13      1.94 o 
   5   1  10        1.46        0.25      2.50 o 
   6   1  10        0.57        0.30      2.82 o 
   7   1  10        1.28        3.06      4.80 o 
   8   1  10        0.63        4.50      3.53 o 
  -4   2  10       13.30       13.21      3.79 o 
  -3   2  10        2.26        3.78      3.16 o 
  -2   2  10        7.36        9.15      3.18 o 
  -1   2  10       13.44       11.31      3.14 o 
   0   2  10        7.14        4.77      2.55 o 
   1   2  10        2.14        3.28      2.25 o 
   2   2  10        9.42        8.90      2.22 o 
   3   2  10        6.19        2.58      2.02 o 
   4   2  10        1.22        0.78      2.38 o 
   5   2  10        0.86        2.30      3.60 o 
   6   2  10        1.06        0.31      4.17 o 
   7   2  10        0.02        1.01      3.16 o 
   8   2  10        0.24        5.65      3.42 o 
  -4   3  10       10.04        9.12      3.73 o 
  -3   3  10        0.90        3.08      3.64 o 
  -2   3  10       22.48       21.88      3.78 o 
  -1   3  10       14.23       11.29      4.78 o 
   0   3  10        6.98        5.92      2.28 o 
   1   3  10        4.49        8.92      2.30 o 
   2   3  10        1.31        0.03      2.03 o 
   3   3  10        0.07       -0.82      1.95 o 
   4   3  10       15.10       12.90      2.40 o 
   5   3  10        2.81        5.16      2.18 o 
   6   3  10        0.43        0.54      2.25 o 
   7   3  10        0.42        0.83      3.09 o 
   8   3  10        0.01        2.93      3.62 o 
  -4   4  10        0.06       -4.97      3.44 o 
  -3   4  10       30.13       32.74      5.66 o 
  -2   4  10       15.84       14.55      3.58 o 
  -1   4  10        4.91        6.56      2.85 o 
   0   4  10       20.06       15.02      2.53 o 
   1   4  10        1.11        0.25      2.04 o 
   2   4  10        1.31       -0.60      1.95 o 
   3   4  10        6.76        8.11      2.14 o 
   4   4  10        5.38        6.01      2.19 o 
   5   4  10        2.27       -0.21      2.17 o 
   6   4  10        1.70        4.19      2.39 o 
   7   4  10        0.42       -2.34      2.36 o 
   8   4  10        0.00        1.53      3.34 o 
  -4   5  10        1.55       11.32      4.02 o 
  -3   5  10        2.26        2.37      3.43 o 
  -2   5  10        0.30       -3.35      3.50 o 
  -1   5  10        2.38        3.19      3.52 o 
   0   5  10        9.03        8.86      2.46 o 
   1   5  10        5.65        2.34      2.55 o 
   2   5  10        0.87        1.67      2.04 o 
   3   5  10        5.04        4.81      2.15 o 
   4   5  10        0.65        0.09      2.06 o 
   5   5  10        0.05        1.79      2.10 o 
   6   5  10        0.59       -0.94      2.16 o 
   7   5  10        0.12        2.11      2.47 o 
   8   5  10        0.11       -0.51      3.53 o 
  -3   6  10        5.36        8.86      3.87 o 
  -2   6  10        1.66        2.56      3.01 o 
  -1   6  10        2.17       -0.39      8.65 o 
   0   6  10        0.04        4.62      2.40 o 
   1   6  10       14.68       14.82      2.58 o 
   2   6  10        8.56        3.14      2.28 o 
   3   6  10        1.41        1.50      2.10 o 
   4   6  10        0.09       -0.91      2.15 o 
   5   6  10        1.46        2.00      2.19 o 
   6   6  10        0.03       -3.79      2.73 o 
   7   6  10        0.29        1.71      2.49 o 
   8   6  10        0.46        2.30      4.52 o 
  -2   7  10       14.73       12.82      5.59 o 
  -1   7  10        7.22       11.09      5.69 o 
   0   7  10        1.23        5.84      2.52 o 
   1   7  10        3.00        6.29      2.38 o 
   2   7  10        1.75       -0.86      2.22 o 
   3   7  10        1.32       -2.39      2.14 o 
   4   7  10        2.34        3.90      2.35 o 
   5   7  10        2.04        1.00      2.54 o 
   6   7  10        0.49        0.11      2.64 o 
   7   7  10        0.27       -0.63      3.01 o 
   8   7  10        0.19        4.73      3.25 o 
  -2   8  10        2.00        3.08      3.50 o 
  -1   8  10        4.10        4.85      4.94 o 
   0   8  10        1.51        3.60      2.59 o 
   1   8  10        0.22       -4.30      2.87 o 
   2   8  10        1.12        2.12      2.26 o 
   3   8  10        0.49        0.99      2.78 o 
   4   8  10        1.70        0.48      2.65 o 
   5   8  10        0.12       -0.70      2.73 o 
   6   8  10        0.42       -0.87      2.71 o 
   7   8  10        0.26        4.19      3.20 o 
  -1   9  10        1.13        5.42      5.53 o 
   0   9  10        3.47        2.99      3.28 o 
   1   9  10        0.30       -1.72      3.17 o 
   2   9  10        6.55        2.70      2.99 o 
   3   9  10        2.05       -8.94      5.98 o 
   4   9  10        0.08        3.38      4.21 o 
   5   9  10        0.37       -0.89      2.93 o 
   6   9  10        0.06       -4.24      2.83 o 
   1  10  10        5.43        9.70      4.37 o 
   2  10  10        0.58        3.92      3.24 o 
   3  10  10        1.11       -1.52      5.28 o 
   4  10  10        0.51       -0.17      6.12 o 
   5  10  10        0.15       -2.35      3.06 o 
   0  -6  11        7.88        1.84      5.22 o 
   1  -6  11        4.24       13.11      5.04 o 
   2  -6  11        2.32        2.13      3.29 o 
   3  -6  11        0.03       -3.22      3.12 o 
  -2  -5  11        5.80        0.07      5.66 o 
  -1  -5  11        3.49        5.63      3.56 o 
   0  -5  11        9.70       11.91      3.83 o 
   1  -5  11        0.21        8.50      4.49 o 
   2  -5  11        1.41        2.71      3.31 o 
   3  -5  11        5.12        9.73      3.30 o 
   4  -5  11        0.77        6.63      3.51 o 
   5  -5  11        0.18       -2.25      4.35 o 
  -2  -4  11        6.99        5.69      3.83 o 
  -1  -4  11        8.63        4.73      3.68 o 
   0  -4  11        3.07        2.40      7.36 o 
   1  -4  11        0.25        1.10      2.99 o 
   2  -4  11        1.14       -1.62      2.99 o 
   3  -4  11        1.68        4.36      3.23 o 
   4  -4  11        1.41        3.62      3.21 o 
   5  -4  11        1.36       -0.87      3.27 o 
   6  -4  11        0.00        2.28      3.69 o 
  -3  -3  11       12.45       15.44      6.77 o 
  -2  -3  11        2.93        1.56      3.16 o 
  -1  -3  11        7.56        5.77      3.31 o 
   0  -3  11        3.45        2.23      3.15 o 
   1  -3  11        2.84        0.66      2.56 o 
   2  -3  11        0.37       -3.03      2.24 o 
   3  -3  11        2.79        6.02      4.37 o 
   4  -3  11        1.42        3.33      3.18 o 
   5  -3  11        0.80       -2.12      3.02 o 
   6  -3  11        0.23        4.89      3.57 o 
  -3  -2  11        8.53       13.13      3.85 o 
  -2  -2  11        1.78        6.32      3.53 o 
  -1  -2  11        2.80        7.25      4.05 o 
   0  -2  11       16.06       16.70      3.63 o 
   1  -2  11       16.90       23.44      2.92 o 
   2  -2  11        0.96        1.21      2.38 o 
   3  -2  11        1.35        0.09      2.44 o 
   4  -2  11        0.38        2.95      3.06 o 
   5  -2  11        0.23       -4.75      3.16 o 
   6  -2  11        0.85        4.55      3.67 o 
   7  -2  11        0.59        5.59      3.68 o 
  -3  -1  11        0.10        0.12      3.49 o 
  -2  -1  11        2.46        5.17      4.65 o 
  -1  -1  11        2.85        6.06      3.15 o 
   0  -1  11        5.65        7.46      3.26 o 
   1  -1  11        0.49        3.99      2.61 o 
   2  -1  11        6.60        4.78      2.41 o 
   3  -1  11        0.30       -1.26      2.24 o 
   4  -1  11        0.14        5.31      3.13 o 
   5  -1  11        0.23       -1.73      2.88 o 
   6  -1  11        0.66        1.47      3.22 o 
   7  -1  11        0.05        1.89      3.64 o 
  -4   0  11       15.97       22.72      4.29 o 
  -3   0  11        3.46        1.79      3.59 o 
  -2   0  11       10.82       17.93      3.73 o 
  -1   0  11        0.46        3.06      3.08 o 
   0   0  11        0.89        3.12      2.94 o 
   1   0  11        1.26        0.91      2.32 o 
   2   0  11        5.91        8.64      2.45 o 
   3   0  11        0.70        0.63      2.22 o 
   4   0  11        2.34       -0.35      2.33 o 
   5   0  11        1.05        2.27      3.03 o 
   6   0  11        0.32       -1.91      3.10 o 
   7   0  11        0.00       -0.66      3.43 o 
   8   0  11        0.15        4.97      3.78 o 
  -4   1  11        8.96        9.63      7.74 o 
  -3   1  11        3.45        1.71      3.94 o 
  -2   1  11       10.78        9.28      3.70 o 
  -1   1  11        3.70        4.43      3.08 o 
   0   1  11        1.16       -2.62      3.89 o 
   1   1  11        9.50       11.27      2.51 o 
   2   1  11        5.77        9.15      2.44 o 
   3   1  11        1.56        1.46      2.23 o 
   4   1  11        4.94        6.78      2.47 o 
   5   1  11        0.12        2.04      2.33 o 
   6   1  11        0.04        1.02      5.55 o 
   7   1  11        0.60        1.10      3.51 o 
   8   1  11        0.17       -0.71      3.49 o 
  -3   2  11       10.32       11.20      3.93 o 
  -2   2  11        2.23        3.33      4.17 o 
  -1   2  11        4.76       -0.01      3.01 o 
   0   2  11        9.60        7.37      3.17 o 
   1   2  11        1.17        3.18      2.30 o 
   2   2  11        2.97        5.77      2.47 o 
   3   2  11        6.51        5.99      2.43 o 
   4   2  11        0.11       -3.89      2.90 o 
   5   2  11        0.15        1.25      2.42 o 
   6   2  11        0.06        0.27      3.75 o 
   7   2  11        0.17        2.87      3.56 o 
   8   2  11        0.03       -0.51      3.71 o 
  -3   3  11        0.13        3.40      3.64 o 
  -2   3  11        7.13        8.82      5.06 o 
  -1   3  11        7.70        9.34      4.55 o 
   0   3  11        3.40        4.27      3.12 o 
   1   3  11        1.48       -0.35      2.43 o 
   2   3  11        0.12        0.66      2.49 o 
   3   3  11        3.29        0.14      2.80 o 
   4   3  11        0.14        1.34      2.35 o 
   5   3  11        2.02        2.77      2.40 o 
   6   3  11        0.44       -0.39      2.35 o 
   7   3  11        0.00       -0.14      3.50 o 
   8   3  11        0.01        2.53      7.29 o 
  -3   4  11        2.77        4.94      3.53 o 
  -2   4  11       13.04       15.17      3.86 o 
  -1   4  11        9.29       10.32      3.46 o 
   0   4  11        1.96       -2.06      2.76 o 
   1   4  11        7.87       12.97      2.78 o 
   2   4  11        0.04       -0.84      2.25 o 
   3   4  11        0.06       -1.53      2.25 o 
   4   4  11        4.03        5.22      4.15 o 
   5   4  11        2.82        3.22      2.48 o 
   6   4  11        0.75        2.57      2.53 o 
   7   4  11        0.37       -1.58      3.58 o 
   8   4  11        0.00        6.81      4.07 o 
  -3   5  11        3.93       -4.45      3.65 o 
  -2   5  11        0.64        6.33      3.37 o 
  -1   5  11        0.99        1.04      3.19 o 
   0   5  11        5.80        3.38      3.02 o 
   1   5  11        0.66        2.27      3.05 o 
   2   5  11        2.48        2.14      2.36 o 
   3   5  11        1.14        2.48      2.38 o 
   4   5  11        0.55        0.57      2.19 o 
   5   5  11        0.00       -1.26      2.20 o 
   6   5  11        0.27        1.03      2.61 o 
   7   5  11        0.21        2.92      2.76 o 
   8   5  11        0.08       -0.84      3.70 o 
  -2   6  11        0.13       -0.23      3.35 o 
  -1   6  11        0.07        0.72      3.14 o 
   0   6  11        0.52        3.86      3.12 o 
   1   6  11        2.14        3.83      3.05 o 
   2   6  11        5.87        5.63      2.57 o 
   3   6  11        0.79        2.82      2.34 o 
   4   6  11        0.23       -3.03      2.28 o 
   5   6  11        0.03        1.29      2.37 o 
   6   6  11        0.11        0.81      2.51 o 
   7   6  11        0.00        1.01      2.69 o 
  -1   7  11        3.50        2.25      9.28 o 
   0   7  11        0.55        1.68      5.10 o 
   1   7  11        0.48        1.36      2.49 o 
   2   7  11        4.07        7.22      2.64 o 
   3   7  11        0.81        3.11      3.64 o 
   4   7  11        0.22        2.98      2.47 o 
   5   7  11        0.81        0.02      2.45 o 
   6   7  11        0.09        1.96      3.22 o 
   7   7  11        0.10       -0.10      3.07 o 
  -1   8  11        1.08       -3.33      3.23 o 
   0   8  11        1.83        1.66      3.35 o 
   1   8  11        1.03        0.15      2.64 o 
   2   8  11        0.29        2.74      2.59 o 
   3   8  11        0.60        4.40      2.99 o 
   4   8  11        0.86        1.78      3.00 o 
   5   8  11        0.39        4.66      4.65 o 
   6   8  11        0.14       -1.21      3.19 o 
   1   9  11        0.29        6.51      3.43 o 
   2   9  11        0.07        4.21      4.40 o 
   3   9  11        0.84       -1.87      5.81 o 
   4   9  11        0.50        1.67      3.24 o 
   5   9  11        0.03        1.26      3.12 o 
   2  -5  12        0.48        0.85      3.25 o 
   0  -4  12        1.61        2.43      3.55 o 
   1  -4  12        0.19       -4.77      3.18 o 
   2  -4  12        0.03        9.30      3.37 o 
   3  -4  12        1.48        4.96      6.96 o 
   4  -4  12        0.37       -2.13      3.55 o 
  -1  -3  12        4.43        8.04      3.57 o 
   0  -3  12        0.07        0.21      6.45 o 
   1  -3  12        0.24        3.33      3.45 o 
   2  -3  12        0.72        4.52      2.70 o 
   3  -3  12        0.09       -1.71      5.43 o 
   4  -3  12        0.69       -1.97      3.33 o 
   5  -3  12        0.36       -4.99      4.90 o 
  -2  -2  12        0.90        5.07      3.79 o 
  -1  -2  12        0.34        2.51      3.39 o 
   0  -2  12        7.53        3.41      3.76 o 
   1  -2  12        7.17        8.30      3.57 o 
   2  -2  12        1.83        3.92      2.77 o 
   3  -2  12        0.07       -2.03      4.65 o 
   4  -2  12        0.57       -2.07      5.12 o 
   5  -2  12        0.08       -1.58      3.27 o 
   6  -2  12        0.12       -0.75      8.78 o 
  -2  -1  12        1.45        0.05      3.66 o 
  -1  -1  12        0.43       -1.35      3.14 o 
   0  -1  12        2.11       11.33      3.73 o 
   1  -1  12        2.82       -0.31      3.25 o 
   2  -1  12        1.97        5.07      2.84 o 
   3  -1  12        1.07       -0.56      2.52 o 
   4  -1  12        0.03        0.44      3.15 o 
   5  -1  12        0.02        5.20      3.37 o 
   6  -1  12        0.15        0.30      3.53 o 
  -2   0  12        1.34        1.87      7.68 o 
  -1   0  12        2.28        5.52      3.52 o 
   0   0  12        0.91       -2.57      2.98 o 
   1   0  12        0.20       -2.10      3.09 o 
   2   0  12        1.07        2.01      2.60 o 
   3   0  12        1.00        4.15      2.54 o 
   4   0  12        0.33       -0.95      2.45 o 
   5   0  12        0.65        4.95      3.52 o 
   6   0  12        0.04        5.68      5.03 o 
   7   0  12        0.01        3.57      3.88 o 
  -2   1  12       10.13       12.93      4.20 o 
  -1   1  12        1.88       -1.97      3.50 o 
   0   1  12        0.03       -2.23      3.03 o 
   1   1  12        1.67        0.05      3.05 o 
   2   1  12        1.15       -3.22      3.83 o 
   3   1  12        1.58        0.65      2.48 o 
   4   1  12        0.83        0.80      2.58 o 
   5   1  12        0.93        3.61      3.50 o 
   6   1  12        0.05       -0.88      3.23 o 
   7   1  12        0.02        0.98      3.87 o 
  -2   2  12        0.47        3.04      3.66 o 
  -1   2  12        1.76        4.00      3.47 o 
   0   2  12        0.61       -0.96      3.28 o 
   1   2  12        4.48        6.97      3.22 o 
   2   2  12        0.48        0.34      2.52 o 
   3   2  12        0.80       -0.16      2.52 o 
   4   2  12        1.74        4.75      2.53 o 
   5   2  12        0.00        4.53      3.86 o 
   6   2  12        0.01        4.31      3.81 o 
   7   2  12        0.12        4.70      4.72 o 
  -2   3  12        1.76        5.54      3.66 o 
  -1   3  12        3.02        5.69      3.57 o 
   0   3  12        4.29        1.69      5.31 o 
   1   3  12        0.13       -3.65      2.87 o 
   2   3  12        0.78        0.86      2.51 o 
   3   3  12        0.54       -2.04      2.55 o 
   4   3  12        0.04        2.93      3.30 o 
   5   3  12        0.22        1.24      2.62 o 
   6   3  12        0.27        1.09      3.48 o 
   7   3  12        0.02       -0.43      5.13 o 
  -2   4  12        6.33        7.29      3.87 o 
  -1   4  12        2.29       -3.27      3.34 o 
   0   4  12        2.76        6.97      4.03 o 
   1   4  12        1.58        1.65      3.16 o 
   2   4  12        0.37        2.08      2.63 o 
   3   4  12        0.01       -3.60      2.40 o 
   4   4  12        0.08        4.01      2.58 o 
   5   4  12        0.98        4.44      2.78 o 
   6   4  12        0.71        5.91      2.87 o 
   7   4  12        0.03        4.60      3.61 o 
  -1   5  12        0.64        3.14      3.38 o 
   0   5  12        1.36        2.51      3.26 o 
   1   5  12        1.90        3.94      3.30 o 
   2   5  12        0.61        1.17      6.30 o 
   3   5  12        0.08        0.66      2.51 o 
   4   5  12        0.80       -1.86      2.49 o 
   5   5  12        0.05        3.85      3.20 o 
   6   5  12        0.05        2.70      2.79 o 
   7   5  12        0.22       -0.15      3.67 o 
  -1   6  12        0.27       -3.73      3.50 o 
   0   6  12        0.49        1.92      6.45 o 
   1   6  12        0.14       -0.37      3.31 o 
   2   6  12        1.21        3.76      2.69 o 
   3   6  12        1.43        2.73      2.68 o 
   4   6  12        0.30        3.80      2.69 o 
   5   6  12        0.03        2.94      2.58 o 
   6   6  12        0.01        5.12      2.83 o 
   0   7  12        0.06        3.04      6.77 o 
   1   7  12        0.22        3.74      4.75 o 
   2   7  12        0.80       -0.13      4.15 o 
   3   7  12        0.84        5.60      2.70 o 
   4   7  12        0.22        2.42      2.63 o 
   5   7  12        0.09       -1.36      2.67 o 
   6   7  12        0.06        1.11      2.82 o 
   1   8  12        0.40        2.40      3.54 o 
   2   8  12        0.17        3.87      4.08 o 
   3   8  12        0.00        0.97      2.81 o 
   4   8  12        0.05       -2.11      5.72 o 
   5   8  12        0.69       -0.30      4.83 o 
   2  -3  13        0.04       -2.05      4.76 o 
   0  -2  13        0.32       -0.88      3.67 o 
   1  -2  13        2.20        3.39      3.84 o 
   2  -2  13        1.10       -4.39      3.49 o 
   3  -2  13        0.04        5.74      3.56 o 
   4  -2  13        0.30        4.67      3.67 o 
   0  -1  13        0.29       -1.50      3.61 o 
   1  -1  13        2.78        4.59      3.68 o 
   2  -1  13        1.07        7.75      3.68 o 
   3  -1  13        0.41       -1.19      2.84 o 
   4  -1  13        0.11        3.33      3.41 o 
   5  -1  13        0.00       -6.51      6.28 o 
  -1   0  13        1.25        4.94      3.87 o 
   0   0  13        0.14        2.31      3.73 o 
   1   0  13        0.27        2.02      3.64 o 
   2   0  13        0.00        2.44      3.25 o 
   3   0  13        0.40        0.23      3.07 o 
   4   0  13        0.19        0.75      9.27 o 
   5   0  13        0.05       -3.48      3.52 o 
  -1   1  13        3.72        6.59      6.28 o 
   0   1  13        0.51        0.02      3.45 o 
   1   1  13        0.13       -2.77      3.11 o 
   2   1  13        0.75        2.31      3.42 o 
   3   1  13        0.15       -1.27      2.75 o 
   4   1  13        0.05       -1.33      3.87 o 
   5   1  13        0.71        1.73      3.51 o 
   6   1  13        0.12        4.36      5.66 o 
  -1   2  13        0.01       -3.66      3.45 o 
   0   2  13        0.94        4.20      3.61 o 
   1   2  13        0.92       -0.05      3.33 o 
   2   2  13        0.61        4.18      3.09 o 
   3   2  13        0.38        3.69      2.73 o 
   4   2  13        0.26        0.31      2.66 o 
   5   2  13        0.10        5.23      2.95 o 
   6   2  13        0.02       -3.20      3.85 o 
  -1   3  13        0.01        6.92      4.23 o 
   0   3  13        0.94       -2.83      3.55 o 
   1   3  13        0.94        0.09      3.30 o 
   2   3  13        0.13       -0.44      2.73 o 
   3   3  13        0.23       -0.39      2.70 o 
   4   3  13        0.43        0.44      3.44 o 
   5   3  13        0.12        0.65      2.98 o 
   6   3  13        0.03       -2.66      3.70 o 
   0   4  13        1.51        5.28      4.02 o 
   1   4  13        0.12        1.78      6.80 o 
   2   4  13        0.45       -3.89      2.59 o 
   3   4  13        0.08       -2.95      4.47 o 
   4   4  13        0.01        0.63      3.72 o 
   5   4  13        0.16       -0.03      2.93 o 
   6   4  13        0.15        0.90      3.37 o 
   0   5  13        0.22       -2.33      8.29 o 
   1   5  13        0.94        4.95      6.51 o 
   2   5  13        0.10        4.31      4.46 o 
   3   5  13        0.11        0.15      3.60 o 
   4   5  13        0.07       -0.04      2.69 o 
   5   5  13        0.20       -1.90      2.86 o 
   1   6  13        0.53        6.75      3.73 o 
   2   6  13        0.13        3.11      3.77 o 
   3   6  13        0.12        3.19      2.95 o 
   4   6  13        0.34        1.16      2.97 o 
   5   6  13        0.05       -4.24      2.83 o 
   2   1  14        0.01       -0.70      3.74 o 
   3   1  14        0.16        1.12      3.10 o 
   2   2  14        0.36       -1.58      3.83 o 
   3   2  14        0.18        4.11      3.16 o 
   2   3  14        0.04       -1.01      3.97 o 
   3   3  14        0.20        2.27      5.78 o 
                                                 
